# Supplementary material for: A nonmetallic plasmonic catalyst for photothermal CO2 flow conversion with high activity, selectivity and durability
Source: Nat Commun. 2024 Feb 10;15:1273. doi: 10.1038/s41467-024-45516-4 (PMC10858932; doi:10.1038/s41467-024-45516-4)
Supplement: Supplementary file 3 — Source Data [file 41467_2024_45516_MOESM3_ESM.xlsx]

## Sheet: Figure 1e
Figure 1e
2 theta	MNO-450	MNO-500	MNO-550	MNO-600	MNO-650	MoO3(*0.1)
20	528	503	821	706	740	96.8
20.0195	485	542	759	709	728	91.7
20.039	527	467	821	767	758	94.3
20.0584	494	511	785	739	749	92.4
20.0779	491	487	771	747	728	93
20.0974	529	530	776	740	736	94
20.1169	537	524	772	692	766	90.6
20.1364	485	488	788	721	713	95.4
20.1558	523	536	783	780	766	90.7
20.1753	514	522	795	786	759	95.9
20.1948	497	489	777	743	747	95
20.2143	511	488	814	742	774	98.3
20.2338	565	510	836	771	751	91.5
20.2532	481	533	748	755	760	96.2
20.2727	503	521	771	746	763	97.6
20.2922	514	497	753	704	758	91.6
20.3117	532	516	780	727	761	94.5
20.3312	526	513	774	758	733	93.9
20.3506	530	536	795	776	706	90.9
20.3701	507	521	776	770	765	93.7
20.3896	550	526	830	794	797	99.8
20.4091	475	485	767	712	795	93.3
20.4286	509	499	813	774	749	93.1
20.448	501	521	765	780	767	99.8
20.4675	472	483	769	797	833	92.9
20.487	514	480	757	739	797	91.7
20.5065	496	514	756	760	803	101
20.526	521	532	801	789	806	90.1
20.5454	552	559	821	817	737	100.7
20.5649	537	514	822	786	798	94.2
20.5844	546	523	826	726	767	93.3
20.6039	549	565	820	755	736	91.3
20.6233	525	482	772	778	747	98.9
20.6428	523	472	794	785	743	92.1
20.6623	485	488	803	745	717	97
20.6818	535	488	778	786	774	93.8
20.7013	511	536	779	742	793	95.6
20.7207	542	543	774	722	752	89.8
20.7402	511	528	733	798	784	100.4
20.7597	554	566	820	758	802	95.6
20.7792	524	511	736	718	728	93.8
20.7987	532	511	746	718	780	91.9
20.8181	537	527	801	720	796	91.6
20.8376	546	495	799	849	772	90
20.8571	541	501	795	767	755	92
20.8766	548	525	810	766	771	99.2
20.8961	538	566	762	744	733	90.9
20.9155	517	490	754	779	768	98.6
20.935	511	520	753	761	777	89.3
20.9545	511	499	803	765	755	99.9
20.974	488	547	844	796	742	95.2
20.9935	542	458	774	775	710	90.9
21.013	516	528	814	761	762	88
21.0324	526	491	765	759	809	95.6
21.0519	504	527	758	752	795	95.8
21.0714	512	538	762	755	747	97.5
21.0909	558	503	787	784	761	93
21.1103	520	485	795	766	711	92.7
21.1298	517	534	753	733	725	93.2
21.1493	548	531	826	794	729	92.8
21.1688	499	462	809	743	729	89.1
21.1883	499	472	809	769	778	101.5
21.2077	502	513	802	755	738	90.9
21.2272	516	507	760	728	695	88.8
21.2467	579	494	850	810	697	93.5
21.2662	524	540	813	765	783	93.8
21.2857	565	483	775	771	712	91.3
21.3051	583	528	765	800	754	95
21.3246	516	524	776	748	725	94.3
21.3441	512	464	828	755	772	90.5
21.3636	528	505	807	779	735	93.3
21.3831	503	527	770	819	740	91.8
21.4025	497	509	773	735	770	97.1
21.422	536	490	779	728	766	88
21.4415	548	492	778	778	759	98.7
21.461	511	478	758	817	743	95
21.4805	526	560	747	757	788	93.3
21.4999	521	522	751	781	808	90.6
21.5194	562	545	776	818	764	92.5
21.5389	526	528	795	765	723	97
21.5584	551	496	734	820	711	97
21.5779	510	498	766	793	774	90.3
21.5973	525	512	715	772	742	95.9
21.6168	533	518	772	809	702	94.3
21.6363	484	480	802	797	751	92.3
21.6558	517	491	799	770	753	88.1
21.6752	508	523	758	790	743	95.4
21.6947	527	548	819	783	716	92.3
21.7142	564	498	751	773	750	95.8
21.7337	562	462	822	839	743	88.1
21.7532	520	491	816	748	753	91.3
21.7726	525	548	767	766	772	96.2
21.7921	531	491	772	740	755	92.1
21.8116	514	534	801	769	711	93.1
21.8311	580	509	721	742	729	87.5
21.8506	549	487	780	707	704	91.3
21.87	506	485	756	731	749	90.4
21.8895	505	468	783	769	713	95.9
21.909	587	520	775	765	728	92.4
21.9285	536	498	797	776	754	90.4
21.948	523	487	816	755	721	92.7
21.9674	545	495	735	730	721	93.9
21.9869	506	479	719	767	749	91.3
22.0064	535	474	770	771	706	85.3
22.0259	504	487	756	740	717	92.2
22.0454	513	450	793	739	721	93.6
22.0648	527	484	801	778	741	89.5
22.0843	578	579	767	732	736	95.6
22.1038	510	507	790	782	710	95
22.1233	530	535	808	790	697	89.8
22.1428	537	510	739	765	734	90.1
22.1623	527	466	730	703	718	90.5
22.1817	534	486	803	712	700	92.5
22.2012	494	517	747	724	766	88.7
22.2207	519	498	757	750	710	89.9
22.2402	502	515	748	805	811	90.1
22.2597	537	502	763	713	719	87
22.2791	519	507	805	758	744	85.3
22.2986	544	518	775	748	675	89.6
22.3181	546	462	756	793	712	85.3
22.3376	534	451	731	772	730	83.4
22.357	579	528	740	787	709	87.2
22.3765	533	469	784	781	710	87.9
22.396	507	528	742	686	759	89.1
22.4155	502	481	755	703	729	88
22.435	542	511	726	744	741	89.7
22.4544	507	509	752	711	697	90.1
22.4739	549	517	699	750	665	87.8
22.4934	520	502	724	700	711	87.7
22.5129	527	499	711	684	719	87.6
22.5324	529	523	758	729	721	83.1
22.5518	531	475	766	766	687	93.5
22.5713	545	449	769	747	671	89.9
22.5908	522	456	776	776	650	91.6
22.6103	557	457	770	738	690	82
22.6298	526	501	774	720	669	81.8
22.6492	534	484	752	760	658	85.2
22.6687	523	478	727	730	644	91.7
22.6882	490	486	693	757	745	87.9
22.7077	546	518	766	714	656	88.1
22.7272	512	463	712	713	698	86.5
22.7466	508	449	712	694	663	83.5
22.7661	499	467	777	724	685	86.9
22.7856	504	470	710	736	743	87.3
22.8051	507	492	738	706	658	85.6
22.8246	553	478	784	744	673	93.9
22.844	534	495	745	736	633	86.8
22.8635	511	436	695	673	698	90.1
22.883	548	479	723	735	669	89.2
22.9025	471	515	728	708	655	87.7
22.922	544	463	747	788	666	89.6
22.9414	516	486	710	668	685	89
22.9609	484	469	700	694	694	88.2
22.9804	495	514	718	693	669	93.5
22.9999	500	475	742	688	687	95
23.0193	502	476	757	709	667	85.3
23.0388	560	472	706	676	661	86.3
23.0583	508	497	674	730	659	88.3
23.0778	501	465	679	737	673	88.2
23.0973	532	463	733	686	706	92.3
23.1167	517	497	718	688	706	89.4
23.1362	504	511	716	697	674	95
23.1557	519	501	688	734	669	87.3
23.1752	563	485	735	747	677	89.4
23.1947	525	484	758	694	679	92.7
23.2142	540	475	729	720	673	90.7
23.2336	548	510	702	702	657	96.3
23.2531	533	489	734	673	670	96.5
23.2726	551	483	725	737	659	100
23.2921	489	472	705	709	664	96.2
23.3116	458	485	742	695	696	101.5
23.331	514	499	694	687	719	101.1
23.3505	509	483	766	656	676	102.4
23.37	521	524	739	659	642	107.1
23.3895	495	452	684	696	681	102
23.409	529	485	714	745	641	113.4
23.4284	545	460	752	691	684	116.5
23.4479	557	427	749	668	719	125.6
23.4674	528	475	725	735	679	134.3
23.4869	534	471	736	688	686	139.6
23.5064	485	487	698	678	613	158
23.5258	506	490	678	696	629	168.5
23.5453	531	461	708	678	669	186.7
23.5648	532	483	725	665	683	200.9
23.5843	521	517	690	656	669	218.3
23.6037	523	438	691	717	620	232.2
23.6232	543	464	668	719	634	258.6
23.6427	525	450	692	721	641	290.4
23.6622	515	450	669	666	684	315.8
23.6817	526	459	702	683	639	337.3
23.7011	550	456	705	716	632	355.4
23.7206	505	452	714	710	632	388.3
23.7401	537	496	733	704	646	417.9
23.7596	550	445	661	720	645	452.4
23.7791	501	422	666	696	638	453.8
23.7985	495	483	665	634	618	463.7
23.818	505	486	735	690	641	471.4
23.8375	499	488	731	689	610	464.3
23.857	519	478	687	684	625	421.7
23.8765	521	488	663	707	606	391
23.8959	486	512	697	675	604	350.9
23.9154	462	475	682	640	616	299.7
23.9349	521	456	717	741	624	262.1
23.9544	485	465	746	650	654	224.1
23.9739	536	453	691	665	640	197.6
23.9933	486	479	739	673	631	167.7
24.0128	517	514	677	680	647	147.3
24.0323	514	480	673	687	662	129.7
24.0518	507	454	691	686	613	126.8
24.0713	503	451	718	688	632	119.1
24.0907	549	457	674	641	636	111.9
24.1102	522	501	702	726	622	106
24.1297	511	513	712	685	587	100.2
24.1492	571	477	679	677	630	98.4
24.1687	524	460	704	658	630	99.1
24.1881	506	484	689	686	589	93.7
24.2076	488	434	697	658	607	94.1
24.2271	551	442	688	683	629	95
24.2466	527	458	633	641	583	93.7
24.266	529	481	652	611	646	85.7
24.2855	537	469	714	652	674	92
24.305	524	455	756	673	665	81.1
24.3245	518	490	692	677	609	82
24.344	514	479	681	642	613	86.4
24.3635	511	446	664	706	609	78.2
24.3829	518	455	653	618	636	81.1
24.4024	520	474	682	678	618	84.2
24.4219	522	439	705	696	658	86
24.4414	504	461	738	653	586	85.7
24.4609	498	454	699	676	664	85.5
24.4803	554	474	666	663	579	82.7
24.4998	542	496	699	628	622	82.3
24.5193	510	446	693	695	646	83.5
24.5388	534	463	705	658	575	82.1
24.5583	494	441	675	660	618	82.3
24.5777	536	446	681	686	636	86.9
24.5972	533	469	712	625	616	83.3
24.6167	516	471	674	664	632	81
24.6362	568	495	713	703	656	83.4
24.6557	549	436	710	651	599	79.1
24.6751	516	457	689	642	616	81.5
24.6946	553	477	633	653	602	84
24.7141	492	457	724	642	619	84.4
24.7336	539	468	732	636	581	84.2
24.7531	493	468	659	652	604	87.3
24.7725	520	480	640	634	554	82.2
24.792	488	454	687	634	677	87.2
24.8115	584	444	612	701	602	84.2
24.831	545	441	693	667	606	86.8
24.8504	472	471	694	650	588	85.5
24.8699	530	448	644	650	608	86.3
24.8894	499	461	713	666	589	85.5
24.9089	521	440	703	651	640	83.3
24.9284	579	444	729	632	596	86.8
24.9478	520	478	701	686	599	87.2
24.9673	562	452	657	637	594	87.2
24.9868	529	476	684	631	557	86.9
25.0063	554	489	660	616	593	88.7
25.0258	501	490	692	639	598	87.1
25.0452	542	461	691	669	607	90.8
25.0647	525	440	682	653	582	91.2
25.0842	577	487	622	725	566	92.3
25.1037	542	469	674	650	598	94.2
25.1232	529	432	687	678	614	93.6
25.1426	535	486	638	623	614	103.4
25.1621	548	450	686	664	616	104.1
25.1816	511	480	689	650	573	104.4
25.2011	566	485	672	665	595	109.5
25.2206	572	475	678	666	589	110
25.24	539	447	657	655	626	110.2
25.2595	558	476	706	667	542	118.6
25.279	567	463	718	629	581	119
25.2985	527	470	697	676	599	128.8
25.318	565	481	668	604	559	138.3
25.3374	584	444	671	652	595	139
25.3569	552	438	683	633	602	152.5
25.3764	554	419	654	612	614	149
25.3959	518	417	633	637	607	157.4
25.4154	569	484	666	627	586	165.2
25.4348	564	445	653	644	601	179.9
25.4543	545	437	674	654	583	186.1
25.4738	559	497	692	664	589	182.2
25.4933	561	443	642	565	585	197.7
25.5128	605	509	654	648	615	202
25.5322	536	464	661	610	584	204.8
25.5517	558	485	691	581	619	208
25.5712	564	485	660	647	587	217.1
25.5907	565	429	632	668	572	221.6
25.6102	574	461	654	637	596	208.1
25.6296	570	486	676	642	577	218
25.6491	600	478	657	612	586	202.9
25.6686	606	472	668	631	610	196.6
25.6881	597	481	695	628	575	194.5
25.7076	576	471	664	627	535	191.8
25.727	614	470	669	688	558	181.4
25.7465	580	468	695	633	594	181.2
25.766	575	476	685	615	513	164.6
25.7855	564	495	657	661	606	157.9
25.805	600	496	672	665	599	153.7
25.8244	593	415	638	603	589	149.4
25.8439	621	477	706	620	584	134.4
25.8634	584	475	698	609	578	128.9
25.8829	560	498	641	652	602	131
25.9023	580	513	631	621	615	128.6
25.9218	602	455	674	597	588	120.7
25.9413	603	465	698	625	561	119.3
25.9608	594	524	685	600	574	106.4
25.9803	577	484	689	639	603	113.9
25.9997	557	467	684	576	599	107.6
26.0192	546	481	675	661	595	98.2
26.0387	579	441	663	623	577	99.8
26.0582	578	482	591	657	612	96.5
26.0777	576	460	670	682	588	101.5
26.0971	608	456	670	625	567	94.7
26.1166	593	459	650	600	602	86.3
26.1361	529	466	703	604	580	88.9
26.1556	565	443	639	612	574	91
26.1751	550	463	623	648	564	84.3
26.1945	542	499	664	584	557	92
26.214	559	422	629	604	554	84
26.2335	593	435	649	604	553	85.4
26.253	543	458	630	649	581	82.3
26.2725	554	463	637	564	596	84.8
26.2919	602	457	610	658	574	83.7
26.3114	560	423	711	676	590	84.9
26.3309	569	482	677	648	609	83.5
26.3504	537	483	673	590	564	87.7
26.3699	572	480	631	624	572	83.8
26.3893	567	450	631	589	600	87.6
26.4088	550	445	661	658	582	80.2
26.4283	539	475	653	628	563	83.3
26.4478	491	438	657	595	584	84.2
26.4673	529	423	616	626	566	82.6
26.4867	536	414	667	611	515	82.7
26.5062	556	448	693	639	564	81.1
26.5257	582	428	637	527	592	83.1
26.5452	550	450	690	595	587	85.8
26.5647	554	455	695	608	559	80.6
26.5841	520	428	636	608	568	78.2
26.6036	520	436	649	618	574	79
26.6231	514	446	672	662	585	83.7
26.6426	508	406	668	621	562	85.5
26.6621	577	444	629	647	568	87.3
26.6815	514	391	651	656	608	87.9
26.701	511	416	666	612	535	85.3
26.7205	516	475	657	626	533	85.2
26.74	499	432	636	603	563	94.7
26.7595	509	432	632	631	556	97.9
26.7789	476	438	640	606	540	90.5
26.7984	515	418	675	634	535	92.5
26.8179	529	408	678	635	545	92.8
26.8374	530	411	684	568	530	102.8
26.8569	509	441	658	584	553	102.1
26.8763	455	461	638	622	589	102.1
26.8958	492	446	692	605	547	112.5
26.9153	500	458	675	621	582	120.2
26.9348	518	437	654	624	576	126.5
26.9542	503	446	611	602	564	141.4
26.9737	473	409	636	606	621	150
26.9932	548	425	611	600	543	164.4
27.0127	496	394	669	654	567	178.8
27.0322	485	420	684	619	552	194.9
27.0516	489	410	676	628	563	227.5
27.0711	503	422	690	606	576	258.9
27.0906	497	369	664	618	556	286.6
27.1101	508	440	658	615	548	332
27.1296	506	406	660	629	564	376.6
27.149	502	434	679	589	567	431
27.1685	465	436	643	588	551	474.1
27.188	464	436	675	642	538	529.2
27.2075	467	420	678	613	535	558.2
27.227	470	422	679	594	550	576.7
27.2464	521	429	662	612	544	620.2
27.2659	431	411	626	605	518	596.8
27.2854	476	420	603	630	575	586.2
27.3049	527	426	635	619	589	546.8
27.3244	517	424	608	607	569	505.8
27.3438	481	357	602	616	545	464.5
27.3633	489	447	650	609	582	424.6
27.3828	505	378	652	602	548	372.3
27.4023	446	401	687	571	499	340.4
27.4218	476	433	557	589	601	300.3
27.4413	473	372	603	612	551	262.1
27.4607	513	407	631	604	562	231.7
27.4802	537	397	650	597	551	204.5
27.4997	452	394	603	600	526	188.5
27.5192	492	359	603	614	586	160.9
27.5386	453	369	654	578	550	151.1
27.5581	439	405	632	559	553	138.9
27.5776	462	413	644	597	552	125.1
27.5971	479	380	613	590	555	114.7
27.6166	479	361	624	582	541	103.1
27.636	419	409	670	596	570	103.3
27.6555	501	374	652	636	584	93.5
27.675	500	433	622	583	580	93.4
27.6945	480	402	684	561	580	86.7
27.714	446	391	620	593	525	88.4
27.7334	499	410	577	615	509	80.5
27.7529	490	359	694	595	577	74.2
27.7724	493	408	672	572	516	82.7
27.7919	486	351	615	613	505	73.8
27.8114	457	419	616	642	534	78.6
27.8308	456	393	658	632	566	80.2
27.8503	487	394	655	592	540	78.3
27.8698	454	433	616	622	547	75.6
27.8893	476	405	656	629	539	76.3
27.9088	457	407	667	556	573	73.1
27.9282	452	436	644	551	575	68.9
27.9477	490	377	603	530	572	70.4
27.9672	449	424	648	569	498	71.3
27.9867	482	399	607	549	549	64.8
28.0062	451	422	672	609	539	69.9
28.0256	410	401	599	569	542	65.1
28.0451	436	408	587	572	518	66.9
28.0646	446	375	586	598	545	68.2
28.0841	433	351	603	597	550	64.7
28.1036	470	376	661	631	536	65.7
28.123	456	389	624	573	555	70
28.1425	420	417	611	582	561	66.2
28.162	462	398	615	569	497	64.3
28.1815	471	387	612	563	537	62.6
28.2009	452	386	658	590	540	69.6
28.2204	456	389	636	580	555	64.1
28.2399	449	389	597	611	552	66.2
28.2594	422	395	658	578	490	68.6
28.2789	458	388	625	553	520	68.1
28.2983	445	363	606	627	560	67.4
28.3178	437	437	633	584	530	63.8
28.3373	454	373	627	613	607	64.9
28.3568	427	370	627	583	520	64.3
28.3763	476	361	576	552	520	60.1
28.3957	406	362	633	573	498	60.9
28.4152	432	391	630	582	560	56.8
28.4347	428	401	604	563	563	62
28.4542	405	385	630	539	492	62.4
28.4737	454	393	630	541	538	61.8
28.4931	487	435	660	587	546	63
28.5126	442	421	564	640	546	60.3
28.5321	401	403	601	569	556	63.7
28.5516	431	407	624	564	593	60.8
28.5711	451	416	621	552	511	58.6
28.5906	456	393	620	583	527	56.3
28.61	441	396	584	589	522	58.2
28.6295	425	362	590	586	581	62
28.649	414	425	616	581	586	57.1
28.6685	415	374	620	561	551	59.7
28.688	434	405	638	617	507	56
28.7074	418	420	649	580	533	58.7
28.7269	449	399	604	548	509	59.3
28.7464	454	409	569	609	562	63.2
28.7659	397	399	589	588	512	57.6
28.7854	411	374	603	565	551	55.2
28.8048	440	408	582	557	529	60.7
28.8243	432	373	644	566	520	61.3
28.8438	452	362	573	554	561	59
28.8633	446	384	605	539	537	56.4
28.8827	465	401	626	551	485	60.3
28.9022	449	366	599	562	536	60.3
28.9217	453	381	647	577	493	59.2
28.9412	429	380	642	549	541	60.1
28.9607	418	344	637	575	548	58.4
28.9801	425	391	599	560	517	60
28.9996	416	371	583	563	524	58.4
29.0191	380	396	618	578	547	53.5
29.0386	419	388	645	618	518	57.6
29.0581	401	389	628	601	539	58.2
29.0775	410	413	599	606	522	61
29.097	467	370	595	576	505	62.3
29.1165	412	409	621	560	528	58.3
29.136	467	395	662	532	524	57.6
29.1555	445	400	618	496	558	58.6
29.1749	416	414	583	571	551	60.9
29.1944	430	406	597	569	529	58.8
29.2139	429	419	594	563	515	54.2
29.2334	409	375	591	561	513	55.5
29.2529	391	376	561	561	495	55.1
29.2723	422	348	589	526	539	57.6
29.2918	415	371	620	601	546	57.7
29.3113	415	347	628	615	556	59
29.3308	401	373	619	560	558	58.9
29.3503	414	385	602	563	535	58.2
29.3697	392	367	572	558	489	59.2
29.3892	413	378	618	566	506	53.1
29.4087	405	408	608	558	528	58.5
29.4282	437	372	600	561	529	58.7
29.4476	403	363	584	566	540	55.1
29.4671	414	360	593	559	544	58.3
29.4866	412	414	626	529	539	63.9
29.5061	404	356	605	582	537	60.9
29.5256	433	371	607	543	535	57.8
29.545	395	400	610	550	574	59.6
29.5645	409	371	602	580	568	59.9
29.584	399	348	650	537	512	59.9
29.6035	396	343	593	572	510	60.5
29.623	403	389	614	580	536	67.6
29.6425	419	340	618	532	507	64
29.6619	433	370	598	524	521	66.3
29.6814	392	345	591	551	503	68.2
29.7009	418	373	642	549	582	73.3
29.7204	406	358	571	569	568	75.3
29.7399	445	355	594	536	559	70.8
29.7593	442	355	629	610	514	72.9
29.7788	456	326	579	540	530	77.8
29.7983	417	393	689	593	531	80.4
29.8178	411	347	647	542	514	79.3
29.8373	405	369	609	542	535	85.1
29.8567	385	412	565	556	525	91.8
29.8762	415	357	593	566	508	90.7
29.8957	437	358	577	589	536	91.6
29.9152	412	348	618	551	526	94.9
29.9347	400	375	641	537	545	89.3
29.9541	429	389	576	553	542	94.9
29.9736	417	371	562	520	539	95.1
29.9931	416	364	651	591	535	93.7
30.0126	435	372	599	530	529	91.7
30.0321	427	375	623	563	512	92.9
30.0515	400	362	583	546	525	90
30.071	437	388	575	554	548	80.8
30.0905	432	390	605	513	498	74.5
30.11	395	359	614	551	506	76.8
30.1294	400	353	552	526	549	80.9
30.1489	438	400	609	574	539	70
30.1684	415	343	601	531	561	68.6
30.1879	377	331	600	583	499	63.2
30.2074	430	348	600	549	519	59.2
30.2268	388	370	608	489	519	63.9
30.2463	362	377	564	544	511	61.6
30.2658	389	392	576	528	561	59.8
30.2853	393	347	590	538	525	53.6
30.3048	424	371	605	546	554	58.1
30.3242	403	366	623	564	510	58.2
30.3437	399	399	587	566	489	56.3
30.3632	398	370	604	533	517	51.6
30.3827	387	324	585	552	551	61
30.4022	407	377	574	572	531	56.2
30.4216	415	406	614	548	534	57.2
30.4411	418	416	633	543	528	57.1
30.4606	409	363	590	523	484	53.2
30.4801	378	343	608	534	529	54.2
30.4996	415	352	586	533	532	55.6
30.519	426	374	573	556	507	51.9
30.5385	401	353	599	598	482	54
30.558	409	358	575	513	501	54.4
30.5775	400	351	601	550	505	53.8
30.597	420	405	611	508	525	48.8
30.6164	394	369	578	572	587	54
30.6359	386	376	573	533	539	48.2
30.6554	392	356	592	556	503	51.8
30.6749	401	359	617	558	525	58.8
30.6944	391	354	611	550	512	52.6
30.7138	390	373	623	510	493	49.6
30.7333	404	400	571	511	536	50.2
30.7528	379	367	590	514	523	51.1
30.7723	428	337	575	530	536	50.3
30.7918	394	343	585	546	553	54.7
30.8112	412	362	578	579	519	55.7
30.8307	427	371	568	546	489	53.6
30.8502	409	358	543	578	523	52.3
30.8697	380	371	592	531	532	49.5
30.8892	428	379	618	549	515	46.2
30.9086	387	368	618	544	531	48.4
30.9281	415	353	606	539	495	52
30.9476	379	337	604	552	471	52.9
30.9671	414	381	632	576	493	51.7
30.9866	390	367	589	588	528	46.9
31.006	392	343	613	524	526	48.7
31.0255	390	372	592	571	532	53.6
31.045	388	366	640	531	526	49.9
31.0645	413	389	622	585	528	51.4
31.084	408	354	604	565	523	50.8
31.1034	372	393	600	548	540	48.9
31.1229	412	390	559	550	510	49.1
31.1424	386	385	604	528	499	50.7
31.1619	392	357	594	516	553	52.5
31.1813	382	347	556	530	503	50.6
31.2008	417	333	582	521	550	50.2
31.2203	394	352	571	542	520	53.2
31.2398	395	314	565	574	487	47.3
31.2593	392	351	557	552	556	51.3
31.2787	401	336	564	551	505	47.2
31.2982	428	385	563	566	520	50.3
31.3177	398	344	580	584	538	51.1
31.3372	388	322	634	585	528	54.5
31.3567	408	330	619	550	515	51.5
31.3761	420	331	560	546	552	53
31.3956	366	361	597	550	518	55
31.4151	344	344	637	565	502	47.3
31.4346	377	362	620	566	553	49.3
31.4541	383	377	601	571	523	47.1
31.4735	383	323	607	579	515	46.2
31.493	423	347	616	586	582	49.3
31.5125	382	359	579	548	552	45.9
31.532	375	370	604	581	491	49
31.5515	395	341	618	585	509	47.7
31.5709	388	321	558	585	521	50
31.5904	408	318	590	528	516	45.5
31.6099	357	360	568	524	526	46.5
31.6294	409	355	613	567	525	50.6
31.6489	399	369	620	518	560	47.3
31.6683	363	367	599	589	491	48.5
31.6878	352	391	654	537	540	43.7
31.7073	357	342	544	551	482	47.7
31.7268	371	365	592	537	519	51.9
31.7463	389	379	601	574	516	50.2
31.7657	399	370	588	510	570	49.6
31.7852	427	372	602	592	523	49.7
31.8047	386	400	575	554	515	48.5
31.8242	414	338	586	606	503	49.9
31.8437	380	362	619	589	493	49.4
31.8631	351	371	638	522	517	47.4
31.8826	405	345	584	571	537	48.5
31.9021	402	365	585	586	541	49
31.9216	375	341	621	552	533	47.5
31.9411	396	349	592	516	523	47.9
31.9605	396	374	546	639	564	48.2
31.98	409	356	598	578	560	49.7
31.9995	379	311	593	553	549	47.2
32.019	387	353	604	624	523	49.4
32.0385	384	353	586	612	531	49
32.0579	371	353	632	558	534	47.3
32.0774	394	363	631	585	553	49.1
32.0969	389	372	638	525	538	44.3
32.1164	395	352	598	525	525	50.4
32.1358	370	376	617	577	539	49.5
32.1553	391	327	624	591	551	45.3
32.1748	395	376	594	576	583	47.6
32.1943	403	398	624	622	536	47.7
32.2138	382	370	597	562	572	50.1
32.2332	398	366	607	577	531	46.9
32.2527	385	368	591	530	516	46.7
32.2722	388	364	599	591	523	47.7
32.2917	370	361	588	583	529	47
32.3112	374	348	657	556	534	46.4
32.3306	400	398	634	606	511	46.3
32.3501	377	342	586	548	502	49.2
32.3696	379	381	592	592	558	47
32.3891	393	346	622	571	576	48
32.4086	358	344	580	566	556	41.5
32.428	331	366	619	592	576	50.4
32.4475	388	356	587	590	495	46
32.467	385	379	559	562	534	48
32.4865	399	388	618	593	579	45.6
32.506	391	336	583	583	547	44.2
32.5254	361	342	636	536	533	46.2
32.5449	373	357	619	522	472	45.2
32.5644	404	371	594	610	536	47.8
32.5839	351	326	603	567	525	48
32.6034	377	397	645	586	542	49.7
32.6228	400	347	597	588	544	50
32.6423	393	357	567	541	544	51.7
32.6618	394	350	602	587	508	49.6
32.6813	418	353	577	594	502	49.8
32.7008	399	363	599	591	487	47.8
32.7203	374	389	569	568	523	48.1
32.7397	355	342	562	582	518	50.1
32.7592	340	379	643	573	495	44.9
32.7787	370	368	588	536	524	48.2
32.7982	390	364	555	577	552	48.6
32.8176	387	386	623	622	572	51.4
32.8371	362	367	564	632	534	50.8
32.8566	377	345	605	582	572	51.4
32.8761	391	370	613	557	552	48.4
32.8956	383	364	663	533	556	49.5
32.915	393	340	604	542	522	49.5
32.9345	399	357	569	542	544	49.7
32.954	425	386	573	604	532	48.7
32.9735	387	348	615	591	543	47.3
32.993	399	351	595	570	561	49.6
33.0124	378	344	597	570	516	51.2
33.0319	410	352	646	598	535	52.5
33.0514	415	386	616	568	559	49.6
33.0709	405	352	627	608	563	51.2
33.0904	361	360	636	613	518	47.3
33.1098	392	379	594	569	507	47.2
33.1293	401	361	589	586	548	49
33.1488	381	380	593	556	557	50
33.1683	402	355	565	577	578	54.5
33.1878	356	385	590	533	550	54.8
33.2072	389	413	586	544	505	51.2
33.2267	388	343	570	568	524	49.4
33.2462	395	374	625	588	510	53.3
33.2657	377	385	609	543	541	51.4
33.2852	386	376	572	542	558	50.9
33.3046	390	364	599	578	560	53.2
33.3241	384	379	586	591	552	52.8
33.3436	351	378	665	561	595	57
33.3631	381	349	648	599	500	50.9
33.3826	360	346	626	580	528	51.8
33.402	379	369	561	586	497	51.4
33.4215	376	355	589	554	529	52.6
33.441	368	375	634	567	534	54.8
33.4605	378	361	665	592	538	53.5
33.48	421	420	589	564	526	50.9
33.4994	408	387	609	597	503	54.6
33.5189	371	367	636	604	526	52.4
33.5384	390	325	622	588	551	57.1
33.5579	384	347	597	589	493	56.1
33.5774	397	349	646	560	481	55.4
33.5968	375	350	609	573	466	55.9
33.6163	386	411	601	548	542	59.6
33.6358	412	358	616	592	523	58.8
33.6553	399	366	654	590	513	61.4
33.6748	388	388	617	561	500	60.2
33.6942	374	411	670	586	534	63.7
33.7137	351	398	645	622	521	70
33.7332	417	384	597	579	495	70.4
33.7527	439	371	663	579	574	76
33.7722	420	378	557	530	526	84.2
33.7916	393	339	630	539	506	85.3
33.8111	390	358	612	572	505	98
33.8306	417	389	578	569	506	110.4
33.8501	387	394	587	585	523	119.5
33.8695	391	333	649	599	551	144.1
33.889	375	377	581	580	581	166.7
33.9085	417	369	554	593	572	196.8
33.928	406	335	559	565	536	225.1
33.9475	393	431	608	617	530	252.5
33.9669	380	387	612	603	585	260.5
33.9864	358	411	598	611	538	280
34.0059	394	361	631	617	520	269
34.0254	422	408	618	593	539	267.6
34.0449	383	357	614	604	507	250.1
34.0643	422	415	611	596	513	223.2
34.0838	380	389	660	607	513	195.5
34.1033	357	382	635	563	549	176.8
34.1228	367	385	665	569	586	145.1
34.1423	411	431	601	627	544	126.6
34.1617	408	369	613	624	576	113.3
34.1812	407	372	632	581	535	96.1
34.2007	390	360	647	580	582	85.4
34.2202	395	384	605	615	580	75.8
34.2397	389	374	681	602	563	73.8
34.2591	390	374	660	572	541	68.7
34.2786	385	384	662	638	542	65.6
34.2981	399	425	610	640	544	57.3
34.3176	405	380	627	571	535	57.8
34.3371	410	366	655	589	542	62.3
34.3565	400	380	643	601	577	55.4
34.376	401	399	641	609	553	56.3
34.3955	424	374	706	617	586	53
34.415	400	423	688	601	533	53.1
34.4345	387	426	650	578	580	51.1
34.4539	408	397	615	572	588	51.8
34.4734	389	392	628	603	563	49.2
34.4929	409	404	587	651	572	49.4
34.5124	391	444	631	613	558	46.7
34.5319	396	389	614	565	611	55.3
34.5513	421	361	631	589	555	49.6
34.5708	377	414	635	655	560	52.8
34.5903	400	387	658	654	569	47.2
34.6098	374	405	635	650	572	50.4
34.6292	431	397	652	628	555	50.4
34.6487	442	401	640	624	581	50
34.6682	412	366	677	592	650	50
34.6877	415	390	648	698	600	50.4
34.7072	406	416	661	642	595	48.5
34.7266	383	405	677	618	606	49.3
34.7461	395	394	634	628	658	47.6
34.7656	375	403	633	668	586	51.7
34.7851	440	441	618	618	633	46.1
34.8046	417	403	690	646	622	46.9
34.824	425	395	670	651	591	49.6
34.8435	419	411	676	622	649	49.3
34.863	411	433	709	674	640	50.3
34.8825	387	441	679	651	580	52.6
34.902	400	390	695	659	653	47.3
34.9215	416	441	671	702	609	53.1
34.9409	382	407	696	726	615	50.4
34.9604	417	403	739	707	660	49.1
34.9799	419	421	720	682	691	52.9
34.9994	379	435	659	709	659	52
35.0189	423	444	715	711	680	49.8
35.0383	429	448	737	712	704	57.1
35.0578	429	411	688	747	656	53.4
35.0773	407	423	660	673	660	58.8
35.0968	427	428	707	743	640	60
35.1163	406	450	733	666	713	61.1
35.1357	409	432	676	707	676	62.5
35.1552	426	463	726	726	675	64.8
35.1747	425	492	706	747	686	66
35.1942	412	460	710	741	672	66.8
35.2137	412	451	753	728	694	70
35.2331	405	438	734	727	677	69.6
35.2526	434	433	719	787	716	71.8
35.2721	406	415	759	748	730	72.4
35.2916	409	438	755	823	727	63.1
35.311	454	421	704	783	637	70.3
35.3305	417	468	803	732	754	73.4
35.35	429	463	781	790	727	75.2
35.3695	419	439	768	770	747	72.1
35.389	451	477	762	783	801	66.5
35.4084	432	441	737	772	767	70.7
35.4279	439	460	810	784	834	68.7
35.4474	460	470	786	810	791	61.4
35.4669	421	443	776	825	794	62.4
35.4864	407	486	809	862	826	56.4
35.5058	429	492	792	848	804	57.3
35.5253	408	423	768	860	841	58.8
35.5448	440	453	782	826	852	57.8
35.5643	433	470	813	901	857	55.4
35.5838	424	450	842	873	816	57.6
35.6032	471	466	849	934	819	53.8
35.6227	458	489	806	942	828	53.5
35.6422	445	476	800	882	888	55
35.6617	441	455	832	915	897	48.9
35.6812	439	477	866	907	882	49.5
35.7006	387	476	842	858	909	47.8
35.7201	414	498	832	922	934	48.9
35.7396	483	519	835	1005	991	48.4
35.7591	454	468	844	958	904	47.9
35.7786	417	507	877	999	929	45.9
35.798	440	506	867	989	1022	46.3
35.8175	477	539	906	1007	980	44.5
35.837	491	502	906	994	960	44.8
35.8565	493	518	904	1023	1010	47.5
35.876	470	534	982	1027	1035	45.9
35.8954	483	518	939	1011	991	45.9
35.9149	479	478	947	1028	1089	44.7
35.9344	440	514	955	1004	1092	46.8
35.9539	492	508	934	1047	1130	48.6
35.9734	463	563	941	1071	1088	44
35.9928	496	578	979	1038	1090	47.4
36.0123	476	540	975	1038	1062	46
36.0318	484	546	1004	1144	1161	48.9
36.0513	500	535	971	1108	1084	44.3
36.0707	479	552	1028	1040	1080	45.8
36.0902	476	573	1010	1113	1154	45.3
36.1097	508	595	974	1086	1189	45.3
36.1292	493	571	989	1130	1122	48.6
36.1487	510	612	982	1090	1159	40.8
36.1681	494	557	986	1114	1163	45.8
36.1876	541	586	965	1186	1148	41.5
36.2071	467	620	1007	1056	1114	43.4
36.2266	526	584	1021	1074	1164	44.8
36.2461	538	641	1020	1126	1163	46.5
36.2655	567	653	1032	1133	1183	43.9
36.285	611	603	994	1087	1188	46.4
36.3045	566	617	968	1125	1188	47.3
36.324	573	595	958	1132	1194	46.9
36.3435	582	596	1013	1126	1159	43.6
36.3629	617	600	1004	1129	1177	45.9
36.3824	647	632	1055	1079	1176	46
36.4019	605	622	982	1117	1125	46.1
36.4214	652	640	1042	1130	1143	44.5
36.4409	623	624	951	1100	1186	46.6
36.4603	619	591	990	1075	1217	40.9
36.4798	659	611	985	1049	1181	44.4
36.4993	654	604	1020	1055	1207	48.9
36.5188	663	587	908	1112	1133	46.4
36.5383	694	653	929	1046	1137	48.4
36.5577	661	609	951	1060	1186	46.7
36.5772	650	564	955	1027	1211	46.6
36.5967	673	567	974	1076	1172	46.4
36.6162	657	582	944	1001	1209	47.7
36.6357	666	570	934	1087	1216	47.8
36.6551	633	600	958	983	1263	44.7
36.6746	675	640	936	1049	1178	48.9
36.6941	599	550	941	1058	1169	47
36.7136	642	568	918	1047	1273	44
36.7331	593	561	943	1057	1236	44.6
36.7525	606	528	912	1051	1167	43.1
36.772	628	573	944	1072	1200	46.4
36.7915	594	611	917	1118	1286	49.4
36.811	584	564	893	1058	1235	45.2
36.8305	605	593	895	1115	1219	47.5
36.8499	577	584	931	1075	1308	46.3
36.8694	601	637	851	1042	1263	47.1
36.8889	617	575	856	1067	1290	48.2
36.9084	568	588	990	1022	1290	43.4
36.9279	588	504	982	1113	1330	44.6
36.9473	560	590	890	1078	1259	45.1
36.9668	538	578	958	1044	1290	45.6
36.9863	511	571	906	1047	1380	44.1
37.0058	568	567	879	1086	1298	41.9
37.0253	618	600	935	1087	1321	45.8
37.0447	562	557	838	1034	1299	47.2
37.0642	505	548	895	1055	1322	41.6
37.0837	509	566	938	1070	1319	46.7
37.1032	540	517	885	1055	1330	48.9
37.1227	556	558	879	1120	1269	44.2
37.1421	546	542	904	1042	1353	43.7
37.1616	552	480	870	1038	1312	47
37.1811	547	520	892	1030	1329	46.4
37.2006	529	542	892	1035	1287	44
37.2201	532	520	841	1036	1244	50
37.2395	535	510	874	1008	1358	48.2
37.259	514	529	855	1050	1336	41.4
37.2785	537	497	867	1005	1276	42.7
37.298	548	499	896	981	1343	45.6
37.3175	561	492	852	1021	1272	44.5
37.3369	535	518	819	984	1199	42
37.3564	539	522	852	1025	1265	44.5
37.3759	553	492	758	1061	1252	43.8
37.3954	511	487	828	996	1191	45.4
37.4149	508	480	828	1006	1211	48.4
37.4343	526	505	789	1021	1137	47.8
37.4538	512	480	822	972	1111	45.6
37.4733	536	547	810	1014	1110	46.6
37.4928	491	484	793	992	1196	44.3
37.5123	504	498	748	951	1164	43.8
37.5317	502	503	759	951	1136	42.1
37.5512	474	477	798	921	1078	42.1
37.5707	493	473	783	919	1049	45.8
37.5902	492	500	739	896	1014	45.5
37.6097	456	447	726	948	971	47.4
37.6291	511	444	776	914	1003	45.1
37.6486	463	460	771	938	960	47.7
37.6681	433	426	791	953	1005	45.3
37.6876	483	428	734	912	932	44.4
37.7071	445	470	693	877	955	50.2
37.7265	445	440	734	868	881	49.6
37.746	472	428	690	861	966	44.2
37.7655	455	431	739	901	924	48.4
37.785	451	423	736	867	883	46.6
37.8045	411	425	674	805	885	42.4
37.8239	489	425	702	867	849	46.5
37.8434	462	432	666	836	825	47.1
37.8629	434	394	695	831	848	46.3
37.8824	479	407	643	756	917	47.6
37.9018	476	448	653	833	809	47.6
37.9213	434	403	631	787	778	44.8
37.9408	407	415	659	806	843	48.6
37.9603	401	421	660	759	813	48.5
37.9798	434	363	617	783	750	54
37.9992	438	385	647	751	805	52.5
38.0187	400	402	653	773	732	53.1
38.0382	413	379	679	758	710	47.7
38.0577	432	368	644	741	750	52.2
38.0772	433	355	611	740	747	53.1
38.0966	370	383	607	707	735	52.9
38.1161	384	393	645	682	721	57.7
38.1356	410	408	674	687	753	55
38.1551	387	345	620	645	736	55.4
38.1746	423	340	635	665	740	56.1
38.194	379	354	638	742	718	63.6
38.2135	385	361	639	694	716	63.1
38.233	409	382	603	689	687	62.9
38.2525	400	379	540	671	729	65.4
38.272	386	358	566	629	660	60.7
38.2914	417	368	595	686	700	69.4
38.3109	338	379	535	656	686	73.6
38.3304	368	354	592	604	676	75.9
38.3499	381	397	602	659	636	73.9
38.3694	404	361	559	649	629	82.2
38.3888	366	352	546	610	675	86.8
38.4083	403	331	593	603	647	88.8
38.4278	402	339	552	638	604	100.6
38.4473	360	343	601	646	668	100.9
38.4667	348	339	560	668	675	115
38.4862	379	345	542	605	633	110.6
38.5057	360	343	568	609	586	127.3
38.5252	344	354	553	626	602	122.9
38.5447	358	353	559	567	658	138.5
38.5641	394	368	562	602	606	144.5
38.5836	399	348	524	618	619	152.4
38.6031	382	372	540	607	577	159.2
38.6226	342	322	559	555	615	166.7
38.6421	328	351	562	614	627	188.9
38.6615	342	324	498	580	551	170.1
38.681	356	360	522	570	574	177.7
38.7005	378	382	557	602	562	178.1
38.72	364	342	536	558	622	180.4
38.7395	308	345	537	585	580	177.4
38.7589	341	350	526	570	598	172.5
38.7784	367	345	519	589	538	166.7
38.7979	353	332	540	526	593	159.4
38.8174	341	348	521	561	591	154.6
38.8369	349	312	557	547	575	135.9
38.8563	324	327	492	518	538	131.3
38.8758	346	339	582	568	555	137.9
38.8953	360	357	516	545	504	126.9
38.9148	359	370	561	478	567	120.6
38.9343	344	334	549	559	578	109.7
38.9537	321	352	540	505	590	112.1
38.9732	342	355	538	506	613	101.9
38.9927	374	344	530	560	562	106.4
39.0122	346	356	573	528	536	89.6
39.0317	339	341	489	496	540	90.3
39.0511	338	298	587	525	542	88.6
39.0706	340	350	532	497	567	84.1
39.0901	354	337	545	529	514	75.3
39.1096	346	328	525	558	539	81.9
39.1291	323	321	499	519	494	73.6
39.1485	315	322	533	509	523	69.5
39.168	331	337	587	544	564	69.8
39.1875	347	290	558	534	556	69.4
39.207	302	325	526	505	537	68
39.2265	357	336	515	527	570	66.3
39.2459	333	313	535	484	559	66.1
39.2654	373	304	512	495	589	66.9
39.2849	352	339	538	492	566	65.2
39.3044	328	346	490	524	559	66.6
39.3239	354	320	482	538	540	63.2
39.3433	362	342	538	535	556	67.9
39.3628	331	313	517	535	523	66.9
39.3823	335	319	549	519	565	68.5
39.4018	344	349	530	546	601	70.1
39.4213	314	313	487	503	579	64.1
39.4407	336	326	503	503	542	70.3
39.4602	338	314	523	503	572	72.8
39.4797	353	338	495	486	527	74.3
39.4992	322	315	487	503	602	81
39.5187	338	315	519	535	555	80.4
39.5381	310	307	522	467	583	82
39.5576	299	286	496	498	606	90.9
39.5771	301	345	495	494	589	101.4
39.5966	311	346	488	478	557	97.5
39.6161	316	307	506	472	568	102.2
39.6355	327	351	491	482	573	103.7
39.655	347	274	489	465	580	106.1
39.6745	295	329	491	514	570	113.8
39.694	327	301	505	490	567	108.5
39.7135	338	309	517	485	555	108.8
39.7329	336	326	472	469	612	106.9
39.7524	335	292	522	497	510	109.1
39.7719	326	343	492	493	608	101.2
39.7914	324	300	509	502	567	97.6
39.8109	357	326	520	492	552	102.9
39.8303	336	287	487	515	532	93.4
39.8498	350	338	500	505	562	94.2
39.8693	344	307	512	443	518	86.9
39.8888	314	329	513	469	542	87.2
39.9083	307	306	491	446	513	78
39.9277	321	283	532	450	547	79.4
39.9472	289	311	476	466	508	77.4
39.9667	339	321	441	457	528	74
39.9862	328	341	473	499	545	66.4
40.0057	307	321	518	499	493	64.3
40.0251	314	335	472	502	530	61.9
40.0446	340	310	468	454	494	57.1
40.0641	305	297	504	470	519	55
40.0836	293	309	460	488	509	54.8
40.1031	298	316	481	464	540	52.2
40.1225	329	312	482	488	530	50.4
40.142	307	331	509	481	519	51.2
40.1615	324	326	533	499	480	54.4
40.181	347	290	477	478	509	51.3
40.2004	360	307	522	424	482	51.3
40.2199	350	331	485	489	484	49.8
40.2394	280	334	469	502	492	46.5
40.2589	346	322	485	451	514	46.7
40.2784	300	301	514	497	513	41.4
40.2978	341	301	469	468	471	43.5
40.3173	344	319	452	510	498	43.8
40.3368	341	314	535	452	491	46
40.3563	338	284	451	481	509	45.1
40.3758	336	309	513	475	510	43.7
40.3952	317	305	519	462	503	45.2
40.4147	294	340	450	442	467	42.1
40.4342	302	335	536	474	475	43.3
40.4537	314	325	486	465	542	40.9
40.4732	316	326	473	445	489	42.4
40.4926	336	333	506	477	487	42
40.5121	321	331	451	477	503	44.8
40.5316	310	310	530	492	500	42.2
40.5511	306	329	496	532	472	41
40.5706	298	305	496	537	514	44.5
40.59	339	311	490	479	495	43.9
40.6095	327	304	506	509	522	39.1
40.629	332	298	530	485	450	41.4
40.6485	319	280	492	524	507	39.9
40.668	342	310	522	539	509	39.5
40.6874	321	328	494	507	485	40.4
40.7069	322	334	469	476	496	42.1
40.7264	341	341	489	471	451	40.9
40.7459	335	333	478	496	481	38.2
40.7654	340	305	499	478	482	37.5
40.7848	327	354	488	456	489	40.6
40.8043	323	311	502	504	515	41.2
40.8238	309	298	532	509	511	40.6
40.8433	320	292	497	488	495	39.6
40.8628	337	365	494	472	503	36
40.8822	297	337	483	473	486	40.8
40.9017	340	336	506	463	501	38.7
40.9212	320	345	504	488	490	38.8
40.9407	388	333	493	516	473	35.9
40.9602	357	317	517	486	515	42.5
40.9796	336	320	518	451	512	37.2
40.9991	323	341	495	469	529	40
41.0186	344	362	475	503	502	36.3
41.0381	362	306	496	463	479	41.3
41.0576	356	340	495	506	490	37.5
41.077	344	334	492	461	468	40.4
41.0965	351	335	456	511	486	37.1
41.116	372	348	456	498	518	38.7
41.1355	364	316	546	447	497	40.6
41.1549	325	312	450	469	538	39.1
41.1744	362	293	504	478	539	39.5
41.1939	340	325	495	490	498	39.7
41.2134	362	320	485	511	529	41.1
41.2329	344	312	500	490	523	42.1
41.2523	382	322	500	498	522	40.8
41.2718	386	308	505	507	515	37.1
41.2913	354	312	499	457	499	41.3
41.3108	373	334	501	510	567	39.2
41.3303	347	305	542	518	540	43.1
41.3498	356	354	518	472	548	41.5
41.3692	390	338	499	515	521	40.2
41.3887	353	326	493	514	560	39
41.4082	333	323	526	531	561	40.1
41.4277	371	332	494	486	497	37.4
41.4472	343	313	472	508	531	39.8
41.4666	346	359	499	494	554	43.4
41.4861	341	325	536	495	545	39.5
41.5056	330	321	514	473	543	38.2
41.5251	331	330	491	500	520	41
41.5446	354	342	482	515	531	35.6
41.564	337	299	521	516	509	41.8
41.5835	332	347	533	550	536	40.2
41.603	355	344	487	534	552	38
41.6225	362	329	522	513	516	41.6
41.6419	374	301	491	518	515	40.4
41.6614	338	371	507	536	561	39.8
41.6809	332	345	496	533	540	41.1
41.7004	304	310	526	489	529	40.8
41.7199	317	323	522	517	600	40.7
41.7394	319	318	542	521	586	41.8
41.7588	355	329	501	525	568	40.3
41.7783	352	327	507	514	619	41.8
41.7978	350	319	540	552	579	38.5
41.8173	343	342	525	516	551	37.8
41.8367	326	344	519	581	594	42.9
41.8562	348	328	503	503	541	40.9
41.8757	349	342	538	513	547	37.6
41.8952	337	346	533	512	593	35.5
41.9147	324	346	543	545	565	37.7
41.9341	322	348	562	546	572	38
41.9536	342	335	566	583	580	34.4
41.9731	335	346	570	529	604	39.7
41.9926	323	338	491	557	609	37.7
42.0121	359	348	568	549	639	39.7
42.0315	374	313	536	514	625	37.9
42.051	336	326	532	589	644	37.4
42.0705	374	375	554	534	622	37.3
42.09	368	367	552	517	594	36.7
42.1095	377	386	529	578	614	38.2
42.1289	373	374	529	574	622	39.9
42.1484	348	342	546	545	624	34.8
42.1679	376	372	529	558	629	39
42.1874	364	357	568	607	618	34
42.2069	358	367	518	601	636	39.5
42.2263	366	358	543	608	630	36.5
42.2458	401	359	539	550	656	41.4
42.2653	367	353	588	604	624	41
42.2848	353	323	531	604	688	34.8
42.3043	357	338	567	604	722	35.2
42.3237	345	371	561	558	660	37.6
42.3432	362	359	597	579	662	35.6
42.3627	393	374	543	609	678	34.2
42.3822	374	396	558	630	665	37.8
42.4016	385	334	583	599	670	40.1
42.4211	356	406	613	583	763	35.9
42.4406	354	346	618	602	671	33.8
42.4601	340	367	605	630	732	38.3
42.4796	368	360	585	615	719	40.5
42.499	376	402	540	643	743	38.7
42.5185	367	383	575	603	708	40.1
42.538	354	393	589	630	693	39.2
42.5575	382	401	600	573	747	41.9
42.577	377	383	640	631	767	37.6
42.5964	389	381	604	652	740	38.1
42.6159	372	380	589	632	790	39.4
42.6354	353	431	601	678	786	33.1
42.6549	366	385	623	669	841	34.6
42.6744	365	429	591	639	815	37.9
42.6938	422	402	668	634	822	41.6
42.7133	382	432	630	690	800	35
42.7328	415	396	651	659	831	37.8
42.7523	402	391	655	684	790	37.1
42.7718	418	443	645	653	815	35
42.7912	369	433	617	690	876	36.5
42.8107	424	403	632	714	883	37.9
42.8302	432	432	621	732	850	35.4
42.8497	369	422	656	700	849	37.5
42.8692	398	421	650	733	901	38.8
42.8886	452	402	652	746	882	36.9
42.9081	415	414	691	712	869	33.9
42.9276	401	440	691	741	918	37.3
42.9471	425	463	658	781	925	36.7
42.9666	396	475	684	708	898	35.6
42.986	434	414	665	733	982	32.7
43.0055	416	435	692	721	981	36.8
43.025	445	452	707	731	985	38.5
43.0445	408	476	767	768	1007	36.9
43.064	434	479	709	813	963	39.1
43.0834	451	435	635	743	951	35.1
43.1029	463	471	740	764	984	35.6
43.1224	445	454	739	837	1076	38.9
43.1419	435	443	692	858	986	36.9
43.1614	415	466	710	804	1055	39.1
43.1808	455	440	684	859	1059	38
43.2003	439	473	781	843	986	34.9
43.2198	456	481	726	816	1037	38.6
43.2393	464	459	727	825	1078	33.7
43.2588	424	444	768	891	1063	34
43.2782	424	495	705	822	1039	37
43.2977	444	491	775	821	1077	30.7
43.3172	453	469	757	812	1040	35
43.3367	482	428	727	863	1041	35
43.3562	438	447	754	905	1093	38.5
43.3756	441	458	751	848	1054	37.2
43.3951	467	454	769	850	1028	34.7
43.4146	441	449	716	845	1026	36.5
43.4341	476	452	756	859	1025	36.7
43.4536	433	414	804	908	1008	33.7
43.473	460	440	755	905	985	35.5
43.4925	437	433	780	893	972	37.2
43.512	469	433	746	902	1003	35.2
43.5315	435	416	717	864	974	36.7
43.551	416	427	768	899	933	39
43.5704	427	417	730	857	918	36.6
43.5899	423	418	709	815	924	35.6
43.6094	452	404	736	859	988	36.4
43.6289	441	462	737	841	946	36.3
43.6484	412	446	737	894	958	36.3
43.6678	465	402	687	864	872	35.2
43.6873	457	424	709	840	920	35.6
43.7068	391	476	700	818	913	38.3
43.7263	440	422	725	860	898	37.4
43.7458	447	428	688	838	849	37.7
43.7652	445	430	638	813	873	38
43.7847	375	446	720	836	832	32.5
43.8042	445	410	684	791	797	37.2
43.8237	446	387	662	823	818	39.2
43.8432	428	409	649	804	750	35.3
43.8626	440	405	676	780	808	39.1
43.8821	447	387	624	789	798	33.2
43.9016	410	389	639	835	809	33.4
43.9211	386	368	626	812	800	38.4
43.9406	377	385	608	766	740	36.8
43.96	384	382	650	745	730	35
43.9795	385	373	662	763	771	34.3
43.999	386	382	585	775	737	35.5
44.0185	363	398	639	696	725	38.3
44.038	413	380	649	728	733	40.6
44.0574	401	346	597	694	761	38
44.0769	380	373	580	727	729	37.1
44.0964	393	397	562	705	724	39.6
44.1159	400	387	619	695	687	39.4
44.1354	372	404	567	708	680	37.3
44.1548	386	361	606	684	716	36.3
44.1743	364	327	582	720	611	39.5
44.1938	363	361	586	621	650	40
44.2133	350	332	577	687	630	36.7
44.2328	376	340	613	678	668	35
44.2522	389	329	571	692	612	36.5
44.2717	353	381	605	695	650	36
44.2912	375	329	569	602	628	37.4
44.3107	339	318	554	654	635	32.3
44.3301	370	351	602	649	608	35.7
44.3496	376	317	566	594	639	37
44.3691	344	329	540	602	616	37.5
44.3886	363	357	543	620	604	40
44.4081	323	332	576	602	622	35.3
44.4275	352	322	521	653	605	35.1
44.447	306	378	538	591	614	40
44.4665	341	323	544	603	630	36.7
44.486	333	339	544	641	592	33
44.5055	359	327	536	633	578	36.5
44.5249	344	324	481	609	619	36.7
44.5444	313	316	500	599	554	38.5
44.5639	360	326	503	583	570	37.6
44.5834	350	336	497	602	596	36
44.6029	337	317	498	592	586	36.6
44.6223	359	323	508	568	588	38.2
44.6418	349	372	478	552	577	35.9
44.6613	326	314	530	566	567	36.6
44.6808	296	306	480	636	565	33.5
44.7003	309	335	549	564	589	36.3
44.7197	352	315	505	578	557	35.6
44.7392	310	334	538	615	542	37.9
44.7587	322	371	523	510	568	32.8
44.7782	348	329	487	512	542	38.2
44.7977	306	321	481	542	550	37.6
44.8171	337	309	502	541	534	33.7
44.8366	351	295	513	597	557	35.2
44.8561	322	337	495	526	539	38.3
44.8756	364	311	517	545	599	38.9
44.8951	335	286	526	518	553	37.3
44.9145	326	287	514	527	526	37.3
44.934	308	320	506	547	574	37.4
44.9535	350	319	519	537	538	37.2
44.973	344	300	483	566	542	36.4
44.9924	309	294	484	524	561	36
45.0119	334	339	475	544	538	38.6
45.0314	312	333	459	558	533	36
45.0509	319	309	498	540	548	37.5
45.0704	318	300	490	542	552	33.6
45.0898	325	307	477	545	479	40.2
45.1093	317	320	491	550	557	37.5
45.1288	296	296	462	536	490	37.9
45.1483	344	281	481	563	537	36.5
45.1678	326	270	496	534	518	35.9
45.1872	319	296	492	515	527	41.4
45.2067	303	334	493	522	520	36.1
45.2262	302	319	517	525	496	37.7
45.2457	315	298	490	497	536	39.4
45.2652	290	306	496	528	519	39.3
45.2846	287	289	482	496	518	39.8
45.3041	299	280	458	532	546	38.9
45.3236	297	292	472	542	544	39.3
45.3431	295	294	503	563	503	35.3
45.3626	301	311	478	475	494	40.8
45.382	309	293	499	498	542	39
45.4015	311	299	472	496	518	40.5
45.421	304	280	468	523	521	37.5
45.4405	312	263	494	492	535	40.9
45.46	316	310	484	503	491	43.6
45.4794	321	303	480	473	513	42.7
45.4989	301	314	490	510	491	42.1
45.5184	314	285	451	560	490	41.9
45.5379	303	272	434	467	479	41.3
45.5574	292	275	463	515	504	40.6
45.5769	264	284	457	507	454	42.9
45.5963	289	257	470	481	489	46.3
45.6158	329	273	458	501	539	44.8
45.6353	275	285	445	493	518	47
45.6548	311	299	451	510	502	45.1
45.6742	322	299	503	466	510	47.4
45.6937	283	314	483	493	445	48.5
45.7132	318	287	431	481	489	47.9
45.7327	314	297	440	504	511	49.7
45.7522	277	284	439	474	512	51.2
45.7716	304	312	467	552	512	56.1
45.7911	313	291	515	516	503	57
45.8106	270	294	469	482	505	58.1
45.8301	289	300	454	508	493	60.2
45.8496	295	286	463	515	494	62.9
45.869	321	262	491	466	458	61.3
45.8885	299	300	428	475	515	63.9
45.908	313	310	474	491	474	64.7
45.9275	277	293	448	511	523	64.7
45.947	282	295	435	502	468	64.7
45.9664	304	312	481	523	493	69.4
45.9859	285	287	481	489	477	72.6
46.0054	311	230	472	437	444	72.8
46.0249	313	317	468	511	457	73.2
46.0444	291	289	424	450	449	67.4
46.0638	298	309	477	474	472	71.8
46.0833	291	303	471	539	446	72.8
46.1028	320	279	437	505	497	76.7
46.1223	276	256	466	444	467	74.5
46.1418	303	257	464	461	474	72.5
46.1612	282	286	457	500	490	73.9
46.1807	261	276	478	471	486	73.9
46.2002	292	322	457	509	453	74.1
46.2197	306	292	496	461	444	73.2
46.2392	292	261	474	473	474	75.4
46.2586	285	283	452	472	453	74.9
46.2781	294	286	432	499	484	69.8
46.2976	310	247	461	461	488	76.4
46.3171	280	278	470	503	489	77
46.3366	241	297	432	499	427	70.1
46.356	271	271	454	416	473	70
46.3755	313	286	464	509	462	77.8
46.395	276	286	446	495	458	78.3
46.4145	253	289	460	507	495	69.2
46.434	280	291	442	466	462	76.2
46.4534	257	283	451	497	454	74.1
46.4729	275	309	444	452	456	77.3
46.4924	289	279	479	473	487	80.5
46.5119	316	259	411	426	459	85.1
46.5314	277	288	444	475	492	73.1
46.5508	274	299	484	462	447	85.8
46.5703	295	286	449	462	495	82.3
46.5898	299	318	468	467	474	84.3
46.6093	290	293	461	512	467	88
46.6287	280	286	447	451	426	88.1
46.6482	287	259	485	467	477	91.7
46.6677	286	262	477	496	503	97.2
46.6872	275	232	445	475	449	102
46.7067	320	268	442	471	465	100.1
46.7261	292	314	474	488	467	103.5
46.7456	264	282	460	461	481	106.4
46.7651	289	265	458	470	475	102.8
46.7846	283	299	444	496	470	106.4
46.8041	259	270	434	467	447	98.2
46.8235	290	276	451	460	452	98.5
46.843	311	291	499	495	496	91
46.8625	301	297	472	488	469	84.4
46.882	284	268	457	490	498	81.4
46.9015	306	293	469	443	470	82.4
46.9209	275	315	468	482	453	75.4
46.9404	313	283	433	471	452	67.5
46.9599	303	291	453	493	486	76
46.9794	280	298	477	463	460	63.3
46.9989	285	296	482	482	456	62.4
47.0183	302	296	476	546	459	57.8
47.0378	305	261	484	467	474	49.2
47.0573	298	264	461	473	464	49.3
47.0768	282	278	417	472	388	50.7
47.0963	312	265	440	495	397	45.5
47.1157	302	252	466	494	442	45.1
47.1352	278	291	471	476	463	47.7
47.1547	252	265	448	518	488	47.2
47.1742	257	274	495	477	468	41.9
47.1937	275	261	473	505	496	42.9
47.2131	256	254	490	467	475	41.9
47.2326	260	269	466	462	507	43.6
47.2521	287	286	407	493	436	45.2
47.2716	276	259	472	461	497	43.6
47.2911	295	270	465	523	443	45.2
47.3105	303	254	452	493	463	41.4
47.33	305	293	532	468	492	41.1
47.3495	295	242	475	502	440	42.8
47.369	273	269	464	532	446	40.1
47.3885	295	314	477	459	479	41.8
47.4079	274	296	488	484	470	40.8
47.4274	315	285	485	515	479	38.4
47.4469	249	278	473	472	433	37.4
47.4664	266	266	489	514	446	42.2
47.4859	276	280	469	495	447	38.5
47.5053	285	326	474	436	470	36.3
47.5248	319	300	467	516	419	37.6
47.5443	285	275	483	510	466	37.9
47.5638	297	273	419	501	435	44.9
47.5833	261	261	480	545	475	40.6
47.6027	286	289	432	519	481	36.3
47.6222	270	287	494	525	491	34.2
47.6417	252	322	514	457	491	41.8
47.6612	279	303	484	487	471	41.6
47.6806	274	282	507	508	437	39.1
47.7001	317	282	490	463	477	38.4
47.7196	297	270	492	492	441	41.9
47.7391	264	288	499	480	453	38.7
47.7586	277	290	498	507	492	36.7
47.7781	278	266	460	519	450	37
47.7975	269	276	473	526	473	39.5
47.817	269	258	495	540	462	40.2
47.8365	286	316	499	469	442	38
47.856	302	290	452	489	454	41.4
47.8755	312	293	479	499	482	39.8
47.8949	273	324	513	448	469	40.2
47.9144	278	271	454	531	476	40.1
47.9339	277	299	460	519	464	38.2
47.9534	262	330	513	545	455	39.5
47.9729	287	259	527	546	454	40.9
47.9923	292	274	513	528	464	40.8
48.0118	308	309	486	518	519	37.8
48.0313	298	279	494	530	521	36.3
48.0508	266	302	503	511	479	37.7
48.0703	297	303	499	523	461	37.2
48.0897	290	287	512	502	481	40.9
48.1092	273	289	492	503	472	38.8
48.1287	285	293	478	535	443	40.7
48.1482	290	295	487	535	482	40.6
48.1676	283	294	498	512	457	42.8
48.1871	295	295	513	541	428	40.1
48.2066	278	295	489	541	510	35.2
48.2261	261	283	475	544	469	39.7
48.2456	290	314	522	500	522	36.6
48.2651	293	318	481	556	487	36.6
48.2845	308	313	530	480	497	39.8
48.304	295	292	512	579	514	43.6
48.3235	271	290	533	505	490	42.3
48.343	270	274	542	543	535	39.7
48.3624	283	264	514	494	492	41.1
48.3819	252	265	512	504	508	42.3
48.4014	305	287	541	551	517	40.3
48.4209	303	305	505	534	524	40.4
48.4404	264	277	488	533	521	40.8
48.4598	255	302	450	518	523	42.3
48.4793	281	303	521	535	529	45.7
48.4988	297	297	534	589	537	44.3
48.5183	266	292	560	572	535	42.1
48.5378	276	270	527	529	502	45.2
48.5572	276	281	533	517	538	45.2
48.5767	300	296	511	610	506	43
48.5962	249	268	511	579	519	46.3
48.6157	265	294	520	560	514	45.2
48.6352	275	295	487	525	505	49.6
48.6546	295	313	504	549	519	46.6
48.6741	264	260	551	566	528	49.7
48.6936	237	287	529	529	532	47.3
48.7131	287	277	529	588	544	50.7
48.7326	302	305	491	539	539	53
48.752	288	273	550	530	563	57.3
48.7715	284	262	512	626	537	59
48.791	279	298	512	581	544	61
48.8105	309	317	509	595	536	64.5
48.83	291	300	539	538	542	73.3
48.8494	251	263	503	593	528	79.6
48.8689	278	273	550	588	533	92.5
48.8884	309	289	558	548	525	101.5
48.9079	282	296	544	539	570	109.9
48.9273	266	307	560	518	570	123.5
48.9468	249	308	520	509	536	133.6
48.9663	282	304	517	527	502	127.1
48.9858	279	257	562	574	513	137.3
49.0053	261	268	499	574	513	130
49.0247	299	304	571	550	505	134.6
49.0442	274	310	559	602	530	124.8
49.0637	286	288	549	541	510	134.8
49.0832	282	295	535	515	512	121.3
49.1027	288	297	539	538	532	120.3
49.1221	294	289	512	549	496	112
49.1416	281	285	530	555	511	102.9
49.1611	320	283	505	550	520	97.3
49.1806	295	276	516	594	528	95.1
49.2001	268	299	561	534	513	86.9
49.2195	262	302	560	573	523	80.4
49.239	258	290	509	528	516	76.3
49.2585	270	268	502	547	485	72.1
49.278	246	297	524	564	518	71.8
49.2975	264	319	514	535	498	62.7
49.3169	263	326	564	533	473	60.9
49.3364	284	316	565	540	540	61.2
49.3559	294	289	526	555	515	58.8
49.3754	249	297	555	517	505	56.9
49.3949	325	301	558	526	547	55.2
49.4143	256	303	524	531	479	52.1
49.4338	277	301	543	499	507	47.4
49.4533	306	315	552	551	473	50.9
49.4728	299	299	537	531	487	47.5
49.4923	266	285	542	515	490	44.1
49.5117	287	292	546	530	473	49.3
49.5312	268	297	504	572	500	39.8
49.5507	308	282	500	547	465	42.6
49.5702	254	279	534	511	454	42.1
49.5897	281	296	530	474	457	39.8
49.6091	288	282	549	500	477	38.8
49.6286	295	294	549	526	477	37.9
49.6481	287	276	513	556	502	38.1
49.6676	268	306	522	492	502	38.3
49.6871	271	305	558	478	456	38.5
49.7065	269	286	529	497	483	36.8
49.726	249	321	504	515	465	37.9
49.7455	292	289	550	459	472	39.1
49.765	303	277	512	496	462	37.6
49.7845	271	285	494	455	445	35.1
49.8039	266	301	581	479	464	39.9
49.8234	276	262	512	477	443	40.3
49.8429	282	312	556	526	454	41.2
49.8624	318	320	557	509	497	40.4
49.8819	275	287	517	504	443	37.4
49.9013	273	282	538	492	459	37.8
49.9208	292	284	529	498	410	37.3
49.9403	302	292	485	460	447	40.4
49.9598	276	273	490	468	447	41.3
49.9793	311	302	503	497	451	41.9
49.9987	306	305	532	501	493	42.1
50.0182	307	313	518	468	430	43.2
50.0377	273	279	563	457	404	37.4
50.0572	291	254	517	455	412	41.8
50.0767	314	260	510	466	413	38.1
50.0961	248	295	512	470	465	35.2
50.1156	311	321	535	472	395	41.6
50.1351	260	313	502	433	427	40.7
50.1546	314	331	506	466	430	39.7
50.1741	304	317	496	463	475	37.6
50.1935	280	291	506	451	448	41
50.213	295	298	504	468	445	40.1
50.2325	260	297	513	483	411	38.7
50.252	249	294	487	475	378	41.3
50.2715	294	296	522	466	459	39.3
50.2909	302	287	498	455	415	40.6
50.3104	277	298	519	485	461	40.2
50.3299	313	285	485	448	428	36.5
50.3494	313	279	439	440	419	41.9
50.3689	252	320	498	467	399	37.2
50.3883	285	285	485	442	433	42.1
50.4078	323	286	483	472	437	40.5
50.4273	309	290	447	426	462	38.9
50.4468	302	298	495	480	391	41.2
50.4663	289	280	472	460	402	40.4
50.4857	308	301	522	442	406	36
50.5052	289	302	537	408	388	39.1
50.5247	263	283	469	412	376	34.7
50.5442	278	269	474	448	454	44.2
50.5637	280	282	509	454	427	41.7
50.5831	265	301	486	422	415	35.8
50.6026	265	308	436	431	398	40.8
50.6221	280	303	450	419	389	43
50.6416	276	297	484	452	391	38.8
50.6611	290	341	485	397	444	44.2
50.6805	314	291	479	422	424	45.9
50.7	292	309	428	421	415	43.4
50.7195	278	294	459	421	404	46.8
50.739	303	289	521	458	407	44.9
50.7585	290	282	477	458	425	44.9
50.7779	263	294	494	415	411	42.6
50.7974	300	292	493	402	418	47
50.8169	304	284	503	355	405	46.6
50.8364	296	286	451	419	383	42.9
50.8558	273	265	454	442	416	42.8
50.8753	301	281	480	420	388	42.2
50.8948	279	282	504	442	430	47.6
50.9143	282	270	454	426	432	47.3
50.9338	311	294	437	417	414	47.5
50.9532	264	317	520	352	388	41.5
50.9727	305	281	488	411	395	49.4
50.9922	331	299	475	425	413	45.5
51.0117	287	305	456	394	418	43.6
51.0312	282	299	450	433	409	43
51.0506	269	264	476	399	380	45.2
51.0701	297	307	444	390	414	42.7
51.0896	322	313	482	391	361	39.9
51.1091	291	292	459	369	442	40.3
51.1286	291	276	445	399	431	45.2
51.148	288	311	472	428	419	43
51.1675	298	302	470	402	398	41.4
51.187	286	297	401	399	419	42.7
51.2065	269	295	442	425	387	44.2
51.226	277	289	465	445	378	40.6
51.2454	296	312	456	398	397	43.6
51.2649	259	288	456	410	415	41.4
51.2844	300	274	477	430	385	42.4
51.3039	317	282	421	421	366	42.5
51.3234	303	292	407	413	411	47.5
51.3428	325	303	420	410	377	42.6
51.3623	327	322	444	398	382	48.2
51.3818	289	251	429	421	441	45.9
51.4013	250	318	414	394	406	43.3
51.4207	274	308	445	372	411	47.3
51.4402	296	291	417	387	386	44.3
51.4597	292	288	434	414	410	43
51.4792	293	308	422	406	375	47.7
51.4987	312	305	417	419	419	43.6
51.5181	277	297	434	404	390	44.6
51.5376	302	304	376	441	399	45.1
51.5571	300	281	418	385	410	45.9
51.5766	310	286	470	385	399	40.9
51.5961	299	313	427	367	388	41.9
51.6155	318	274	408	392	383	45.9
51.635	264	309	432	384	378	40.8
51.6545	298	335	467	364	391	40.3
51.674	289	294	436	373	385	41.9
51.6935	287	305	431	377	420	41.5
51.7129	322	322	422	389	370	39.3
51.7324	327	291	418	409	386	43.4
51.7519	305	281	403	416	392	39.2
51.7714	309	297	430	406	428	41.3
51.7909	318	297	452	416	386	39.8
51.8103	295	310	439	385	400	40.7
51.8298	255	287	414	374	399	41
51.8493	306	356	407	388	414	40.2
51.8688	303	287	452	437	369	38.4
51.8883	320	275	437	392	381	38.1
51.9078	292	341	430	367	357	39.4
51.9272	314	293	427	361	372	38.4
51.9467	304	323	416	379	401	40.5
51.9662	317	308	400	405	415	41.2
51.9857	280	310	402	361	428	36.8
52.0052	326	328	451	390	412	40.2
52.0246	325	297	469	367	427	37.9
52.0441	320	313	432	341	417	41.7
52.0636	285	314	460	350	405	38.9
52.0831	313	292	379	392	385	39.4
52.1025	304	295	412	391	408	43.2
52.122	321	289	399	375	376	43.4
52.1415	310	277	400	363	378	42.9
52.161	346	326	418	361	407	38.1
52.1805	311	345	463	399	429	41.5
52.1999	316	315	401	410	426	38.9
52.2194	271	299	392	399	393	41.2
52.2389	307	293	404	399	369	43
52.2584	314	332	417	378	392	39
52.2779	321	324	372	347	333	43.9
52.2973	335	327	418	378	374	42.4
52.3168	314	291	430	361	351	41.5
52.3363	328	293	435	378	364	37.9
52.3558	325	317	419	361	387	39.2
52.3753	324	358	406	367	397	38.5
52.3947	304	315	410	357	407	38.6
52.4142	377	304	411	363	371	40.1
52.4337	325	318	396	400	357	41.1
52.4532	336	315	411	375	407	39.8
52.4727	336	312	426	375	406	35.3
52.4921	332	315	431	372	382	37.9
52.5116	357	344	429	373	394	38.4
52.5311	367	318	396	380	380	41.1
52.5506	351	307	383	363	401	41.9
52.5701	350	338	391	366	380	42.5
52.5895	307	295	414	373	401	42
52.609	354	321	399	364	356	41.6
52.6285	343	342	397	383	382	39.7
52.648	344	346	400	378	378	41.5
52.6675	351	319	398	390	356	40.2
52.6869	356	338	425	392	374	37.3
52.7064	380	332	416	360	396	39.6
52.7259	363	342	392	386	392	43.9
52.7454	371	316	393	363	361	43.7
52.7649	382	309	401	388	358	46.7
52.7843	368	314	390	357	391	41.3
52.8038	366	338	356	406	377	37.3
52.8233	377	325	401	370	388	44
52.8428	355	342	406	359	376	43.6
52.8623	365	310	426	357	356	40.5
52.8817	380	340	413	381	374	45.4
52.9012	368	326	419	361	398	45.5
52.9207	389	346	413	399	390	40.6
52.9402	392	329	368	402	371	46.3
52.9597	384	335	415	349	386	44.3
52.9791	404	298	403	351	360	50.3
52.9986	451	337	394	371	383	47.8
53.0181	394	331	401	372	361	43.3
53.0376	464	289	439	353	383	46.9
53.057	422	305	401	379	387	45.8
53.0765	453	329	411	360	351	43.3
53.096	456	337	389	359	394	39.8
53.1155	430	325	401	414	446	44.1
53.135	475	319	381	367	343	45
53.1544	500	329	384	377	336	43.2
53.1739	507	319	411	383	375	41.5
53.1934	496	312	380	379	379	41.5
53.2129	513	316	403	373	400	43.3
53.2324	508	321	431	347	347	46.8
53.2518	488	320	424	355	366	44.1
53.2713	469	312	359	383	350	48.9
53.2908	450	333	427	385	375	45.6
53.3103	476	331	374	395	378	46
53.3298	474	293	379	379	388	46.9
53.3492	508	336	411	388	414	48
53.3687	498	302	384	385	397	47.6
53.3882	457	308	404	369	364	47.1
53.4077	463	297	404	337	391	45.4
53.4272	472	309	409	336	364	44.8
53.4466	451	278	366	343	386	46.7
53.4661	467	300	410	382	384	49.6
53.4856	453	331	377	332	378	43.6
53.5051	424	325	394	399	389	49.6
53.5246	387	307	374	358	381	52.3
53.544	432	317	358	378	363	49.8
53.5635	410	303	381	351	348	50.1
53.583	393	283	365	339	384	51.3
53.6025	403	266	400	337	371	48.1
53.622	389	269	381	359	358	50.5
53.6414	376	261	379	395	373	54
53.6609	371	269	399	354	368	52
53.6804	394	255	387	372	376	54.7
53.6999	360	281	368	360	399	57.4
53.7194	360	245	380	323	382	55
53.7388	362	289	357	365	386	51.4
53.7583	387	263	384	388	345	62.9
53.7778	326	289	374	349	358	60.5
53.7973	348	278	368	362	346	58.7
53.8168	369	257	343	376	353	64.9
53.8362	341	284	378	382	367	55.3
53.8557	354	283	390	352	369	64.8
53.8752	349	285	416	354	385	61.2
53.8947	363	278	400	320	412	69.2
53.9142	357	284	401	344	367	63.9
53.9336	342	270	371	390	386	64.3
53.9531	312	285	357	305	376	61.3
53.9726	331	261	366	378	381	63.7
53.9921	343	290	393	380	405	57.3
54.0115	341	261	393	348	361	56.9
54.031	334	254	375	334	358	58
54.0505	343	269	362	405	352	59
54.07	314	263	390	360	375	55.8
54.0895	346	250	366	362	390	56.7
54.109	335	284	388	356	373	56.2
54.1284	267	285	346	409	384	56.4
54.1479	311	254	398	372	382	49.4
54.1674	307	251	405	372	380	52.5
54.1869	288	271	363	321	323	53.9
54.2064	279	279	385	378	402	52.5
54.2258	329	267	385	401	371	50.7
54.2453	307	275	374	365	421	52.8
54.2648	332	260	385	357	386	52.5
54.2843	313	264	384	361	338	52.5
54.3038	292	261	385	348	379	50.1
54.3232	316	248	381	329	383	56.8
54.3427	275	285	363	360	406	54.8
54.3622	302	257	373	394	367	52.8
54.3817	318	275	423	342	370	56.2
54.4012	274	263	427	359	359	57.1
54.4206	296	240	372	350	400	56.6
54.4401	290	273	386	375	391	53
54.4596	306	269	372	344	396	58.1
54.4791	315	273	382	348	367	56.1
54.4986	285	275	382	348	377	58.8
54.518	292	279	394	348	367	62.7
54.5375	279	278	395	369	362	62.4
54.557	296	287	382	350	372	64.7
54.5765	293	256	404	356	392	72.3
54.596	300	244	380	376	411	73.5
54.6154	308	249	355	359	348	76.4
54.6349	280	271	349	343	379	79.5
54.6544	297	266	391	404	378	75.6
54.6739	324	235	388	357	383	84.2
54.6933	284	244	393	354	357	83.4
54.7128	276	250	380	335	392	79.9
54.7323	287	267	389	347	335	88.9
54.7518	285	278	370	353	396	92
54.7713	295	240	356	377	376	94
54.7907	307	202	364	378	372	104.1
54.8102	268	258	363	336	387	105.6
54.8297	244	247	392	342	407	109.6
54.8492	281	263	402	375	349	108.1
54.8687	315	242	354	385	339	107.5
54.8881	292	259	369	343	367	107.7
54.9076	248	240	385	366	377	107.6
54.9271	254	262	362	355	332	107.9
54.9466	304	265	366	359	366	111.1
54.9661	302	274	367	342	366	113
54.9855	247	242	371	332	376	122.9
55.005	280	251	358	351	401	111.2
55.0245	254	255	374	349	376	130
55.044	278	266	366	335	362	133.6
55.0635	274	258	378	320	373	136.2
55.0829	270	232	386	376	389	142.2
55.1024	308	277	371	336	371	136.6
55.1219	284	270	374	369	366	131.9
55.1414	283	246	386	389	378	134.2
55.1609	285	254	412	312	356	122.8
55.1803	258	252	408	341	348	111
55.1998	277	268	367	373	358	114.9
55.2193	275	292	390	357	390	105.3
55.2388	277	266	356	343	339	101.6
55.2583	293	228	395	389	367	99.5
55.2777	297	227	403	351	347	97.5
55.2972	260	250	379	369	333	86.5
55.3167	273	230	339	369	383	79.8
55.3362	272	251	353	375	405	74.6
55.3557	272	237	393	346	383	67.4
55.3751	280	247	353	352	362	63.8
55.3946	284	258	367	387	403	62.5
55.4141	294	245	367	303	381	57.6
55.4336	287	264	352	381	370	59.5
55.453	288	274	347	335	347	50.7
55.4725	277	256	398	365	364	48.5
55.492	272	268	374	404	373	47.3
55.5115	259	212	392	348	356	45.5
55.531	251	216	366	330	392	51.1
55.5504	307	230	387	344	368	52.2
55.5699	298	226	377	366	355	49.3
55.5894	277	240	397	352	382	50
55.6089	278	216	359	338	350	48.8
55.6284	269	215	358	344	381	51.9
55.6478	249	257	359	377	333	51.3
55.6673	297	281	370	361	383	49.9
55.6868	257	244	340	372	336	48.3
55.7063	260	217	358	326	370	46.9
55.7258	283	248	407	330	363	50.6
55.7452	282	250	392	355	349	52.6
55.7647	282	238	353	366	334	50.9
55.7842	289	281	362	383	388	56.4
55.8037	284	235	375	370	368	53.5
55.8232	260	236	330	380	356	55.1
55.8426	266	255	368	344	333	59.3
55.8621	266	223	396	336	351	60.4
55.8816	272	222	364	346	344	61.3
55.9011	279	266	384	371	367	64.6
55.9206	290	241	386	356	383	64.5
55.94	275	232	342	360	345	65.9
55.9595	246	229	377	363	370	70.5
55.979	283	253	380	370	383	67.4
55.9985	285	239	350	350	325	65.8
56.018	278	251	366	342	325	66.4
56.0374	286	234	361	322	371	68
56.0569	252	272	378	363	369	67.3
56.0764	286	251	376	370	349	68.6
56.0959	261	246	423	353	362	68.3
56.1154	276	267	341	362	355	71.5
56.1348	270	244	397	359	383	62.9
56.1543	266	280	375	366	346	60.2
56.1738	299	269	342	372	395	59.5
56.1933	286	247	363	362	368	62
56.2128	265	246	373	345	364	63.3
56.2322	265	258	355	377	372	59.6
56.2517	272	233	389	327	392	56.5
56.2712	270	237	394	351	322	57.2
56.2907	296	217	404	327	349	54.6
56.3102	283	218	383	360	368	57.7
56.3296	263	239	345	344	339	50.5
56.3491	237	249	361	339	366	53
56.3686	268	250	345	381	352	48
56.3881	253	232	370	322	339	47.7
56.4076	268	244	377	362	354	48.4
56.427	309	266	389	379	376	51.9
56.4465	281	234	338	383	359	44.7
56.466	277	247	374	355	375	48.4
56.4855	278	244	373	362	365	46
56.505	268	254	394	377	370	47.8
56.5244	275	220	339	321	379	48.1
56.5439	265	270	354	386	366	47.2
56.5634	302	249	377	358	325	44.3
56.5829	260	240	387	381	374	43.1
56.6024	261	240	381	317	374	44
56.6218	271	245	336	348	413	41.9
56.6413	259	232	385	358	373	43.3
56.6608	301	245	381	353	352	46.9
56.6803	267	244	344	342	371	42.5
56.6998	261	247	389	333	366	47.1
56.7192	261	240	365	344	361	44.6
56.7387	290	270	325	350	381	43.6
56.7582	268	266	348	374	369	45.1
56.7777	261	236	369	347	378	44
56.7972	280	253	391	362	383	43.4
56.8166	277	221	353	351	366	44.3
56.8361	279	254	404	356	313	47
56.8556	282	247	364	390	338	47
56.8751	270	259	360	377	333	43.2
56.8946	245	265	386	362	357	47.4
56.914	266	234	371	361	331	44
56.9335	258	242	412	344	358	47.9
56.953	246	257	356	349	397	47.9
56.9725	260	235	339	363	371	50.3
56.992	298	221	396	335	380	50.5
57.0114	230	241	346	335	377	50
57.0309	287	251	337	345	381	48.3
57.0504	252	251	353	319	390	49.9
57.0699	261	247	390	326	380	53.9
57.0894	229	236	377	329	361	59.3
57.1088	247	273	363	382	361	60.8
57.1283	276	218	370	312	355	63.5
57.1478	279	253	349	317	341	64.5
57.1673	277	233	349	343	340	67.7
57.1867	246	257	363	354	380	70.3
57.2062	268	265	339	354	372	64.3
57.2257	277	240	342	355	353	74.8
57.2452	271	231	369	375	396	75.9
57.2647	274	251	392	336	362	73
57.2841	272	225	332	385	384	70.7
57.3036	261	254	388	377	374	82.3
57.3231	265	241	376	304	368	83.5
57.3426	283	238	386	344	387	79.6
57.3621	266	244	381	352	391	86.4
57.3815	274	212	390	330	355	89
57.401	246	252	356	318	351	87.9
57.4205	232	266	400	364	359	90.7
57.44	283	232	403	367	389	88.3
57.4595	260	242	370	336	332	94.9
57.4789	280	269	400	345	335	93.5
57.4984	250	261	414	337	341	87.9
57.5179	269	236	361	353	359	85.9
57.5374	272	267	367	335	419	94.5
57.5569	244	251	336	342	349	86.3
57.5763	274	243	347	322	378	83.2
57.5958	247	227	343	327	346	88.7
57.6153	235	259	366	341	377	82
57.6348	270	259	385	360	335	83.6
57.6543	261	255	359	368	373	80.6
57.6737	255	250	378	359	343	80.9
57.6932	287	237	356	372	360	76
57.7127	264	235	384	378	373	76.2
57.7322	284	238	353	320	366	72.7
57.7517	254	250	353	345	377	75.9
57.7711	249	248	387	333	379	68.2
57.7906	249	224	378	351	359	64.8
57.8101	312	258	368	339	342	68.1
57.8296	271	270	372	340	347	64.6
57.8491	268	223	369	321	371	65.9
57.8685	245	245	348	357	332	68.8
57.888	261	240	376	363	356	62.9
57.9075	279	248	335	321	350	59.1
57.927	284	229	399	332	326	65.1
57.9464	281	239	353	347	362	67.6
57.9659	292	240	351	355	382	65.1
57.9854	260	235	418	345	389	64.3
58.0049	270	226	413	353	391	61.5
58.0244	283	227	389	356	415	64.9
58.0438	257	257	347	348	372	67.3
58.0633	292	244	359	367	374	69.7
58.0828	257	247	341	379	393	66.2
58.1023	229	239	374	314	361	70.8
58.1218	274	213	363	348	369	69
58.1412	247	241	346	360	355	66.1
58.1607	277	286	359	330	362	67.8
58.1802	279	252	354	345	357	74
58.1997	258	227	357	337	339	72.1
58.2192	247	217	343	357	345	70.5
58.2386	285	252	338	331	336	73.9
58.2581	249	251	361	355	365	79.6
58.2776	278	260	359	376	369	78.8
58.2971	272	239	397	357	347	79.1
58.3166	263	273	385	353	384	76.3
58.3361	272	264	375	344	354	77.4
58.3555	236	229	355	331	338	79.4
58.375	264	251	356	334	338	78.2
58.3945	287	266	347	362	371	82.2
58.414	286	269	374	337	341	80.9
58.4335	293	247	382	361	385	81.6
58.4529	256	215	321	354	332	77.4
58.4724	267	265	338	366	378	71.9
58.4919	282	240	377	356	353	76
58.5114	290	236	370	336	368	79.1
58.5309	268	261	356	356	372	75.3
58.5503	272	262	350	371	372	74
58.5698	273	240	358	349	351	67.2
58.5893	240	271	363	366	376	74.8
58.6088	267	244	364	361	358	65.2
58.6282	248	248	354	376	357	65.1
58.6477	263	238	363	322	405	66.9
58.6672	288	237	354	342	350	68.3
58.6867	256	207	371	358	373	61.6
58.7062	263	239	362	339	366	62.2
58.7256	273	233	319	381	372	65.7
58.7451	295	243	361	368	364	59.2
58.7646	276	247	365	357	375	56.8
58.7841	278	264	374	339	331	55.3
58.8036	235	250	383	371	390	59.6
58.823	255	257	391	360	345	53.9
58.8425	255	256	371	377	337	53.4
58.862	263	248	365	376	390	53.7
58.8815	264	274	346	377	376	50.4
58.901	264	262	363	364	341	48.7
[truncated: 1,083 more rows]

## Sheet: Figure 1f
Figure 1f
B.E.	Mo3p:CPS	Mo3p:Mo 3p					Background	Envelope	Mo3p:CPS	Mo3p:Mo 3p							Background	Envelope	Mo3p:CPS	Mo3p:Mo 3p							Background	Envelope	Mo3p:CPS	Mo3p:Mo 3p							Background	Envelope	Mo3p:CPS	Mo3p:Mo 3p							Background	Envelope
422	277.112	277.112	277.112	277.112	277.112	277.148	277.112	277.148	333.953	333.953	333.953	333.954	333.953	334.065	333.953	333.953	333.953	334.066	367.928	367.928	367.928	367.928	367.928	367.977	367.928	367.928	367.928	367.977	446.327	446.327	446.327	446.327	446.327	446.404	446.327	446.327	446.327	446.404	484.246	484.246	484.246	484.246	484.246	484.27	484.246	484.246	484.246	484.27
421.9	278.899	278.899	278.899	278.899	278.899	278.943	278.899	278.943	325.56	325.56	325.56	325.56	325.56	325.694	325.56	325.56	325.56	325.695	356.719	356.719	356.719	356.719	356.719	356.779	356.719	356.719	356.719	356.779	434.925	434.925	434.925	434.925	434.925	435.018	434.925	434.925	434.925	435.018	449.707	449.707	449.707	449.707	449.707	449.737	449.707	449.707	449.707	449.737
421.8	287.749	287.749	287.749	287.749	287.749	287.804	287.749	287.804	325.247	325.247	325.247	325.248	325.247	325.408	325.247	325.247	325.247	325.408	358.94	358.94	358.94	358.94	358.94	359.013	358.94	358.94	358.94	359.013	450.45	450.45	450.45	450.45	450.45	450.563	450.45	450.45	450.45	450.563	472.026	472.026	472.026	472.026	472.026	472.064	472.026	472.026	472.026	472.064
421.7	266.392	266.392	266.392	266.392	266.392	266.461	266.392	266.461	318.653	318.653	318.653	318.653	318.653	318.844	318.653	318.653	318.653	318.845	376.957	376.957	376.957	376.957	376.957	377.047	376.957	376.957	376.957	377.047	452.265	452.265	452.265	452.265	452.265	452.401	452.265	452.265	452.265	452.401	457.395	457.395	457.395	457.395	457.395	457.442	457.395	457.395	457.395	457.442
421.6	278.68	278.68	278.68	278.68	278.68	278.765	278.68	278.765	312.409	312.409	312.409	312.409	312.409	312.636	312.409	312.409	312.409	312.637	346.184	346.184	346.184	346.184	346.184	346.293	346.184	346.184	346.184	346.293	468.645	468.645	468.645	468.645	468.645	468.808	468.645	468.645	468.645	468.808	472.577	472.577	472.577	472.577	472.577	472.636	472.577	472.577	472.577	472.636
421.5	289.183	289.183	289.183	289.183	289.183	289.288	289.183	289.288	296.783	296.783	296.783	296.784	296.783	297.053	296.783	296.783	296.783	297.054	337.267	337.267	337.267	337.267	337.267	337.4	337.267	337.267	337.267	337.4	459.655	459.655	459.655	459.655	459.655	459.851	459.655	459.655	459.655	459.851	472.656	472.656	472.656	472.656	472.656	472.73	472.656	472.656	472.656	472.73
421.4	306.634	306.634	306.634	306.634	306.634	306.763	306.634	306.763	294.479	294.479	294.479	294.481	294.479	294.799	294.479	294.479	294.479	294.801	358.614	358.614	358.614	358.614	358.614	358.774	358.614	358.614	358.614	358.774	462.073	462.073	462.073	462.073	462.073	462.309	462.073	462.073	462.073	462.309	475.113	475.113	475.113	475.113	475.113	475.204	475.113	475.113	475.113	475.204
421.3	274.484	274.484	274.484	274.484	274.484	274.642	274.484	274.642	316.751	316.751	316.751	316.752	316.751	317.129	316.751	316.751	316.751	317.13	345.393	345.393	345.393	345.393	345.393	345.587	345.393	345.393	345.393	345.587	446.841	446.841	446.841	446.841	446.841	447.122	446.841	446.841	446.841	447.122	463.72	463.72	463.72	463.72	463.72	463.832	463.72	463.72	463.72	463.832
421.2	264.569	264.569	264.569	264.57	264.569	264.761	264.569	264.762	318.725	318.725	318.725	318.727	318.725	319.171	318.725	318.725	318.725	319.173	356.616	356.616	356.616	356.616	356.616	356.85	356.616	356.616	356.616	356.85	436.989	436.989	436.989	436.989	436.989	437.324	436.989	436.989	436.989	437.324	459.059	459.059	459.059	459.059	459.059	459.197	459.059	459.059	459.059	459.197
421.1	273.06	273.06	273.06	273.061	273.06	273.295	273.06	273.295	305.873	305.873	305.873	305.875	305.873	306.397	305.873	305.873	305.873	306.399	370.889	370.889	370.889	370.889	370.889	371.17	370.889	370.889	370.889	371.17	441.263	441.263	441.263	441.263	441.263	441.661	441.263	441.263	441.263	441.661	456.783	456.783	456.783	456.783	456.783	456.952	456.783	456.783	456.783	456.952
421	281.328	281.328	281.328	281.329	281.328	281.613	281.328	281.614	323.304	323.304	323.304	323.307	323.304	323.919	323.304	323.304	323.304	323.922	353.164	353.164	353.164	353.164	353.164	353.501	353.164	353.164	353.164	353.501	452.256	452.256	452.256	452.256	452.256	452.728	452.256	452.256	452.256	452.728	454.014	454.014	454.014	454.014	454.014	454.221	454.014	454.014	454.014	454.221
420.9	280.037	280.037	280.037	280.038	280.037	280.383	280.037	280.384	332.501	332.501	332.501	332.505	332.501	333.221	332.501	332.502	332.501	333.225	320.337	320.337	320.337	320.337	320.337	320.741	320.337	320.337	320.337	320.741	451.529	451.529	451.529	451.529	451.529	452.088	451.529	451.529	451.529	452.088	470.872	470.872	470.872	470.872	470.872	471.124	470.872	470.872	470.872	471.124
420.8	280.546	280.546	280.546	280.548	280.546	280.964	280.546	280.965	308.436	308.436	308.436	308.441	308.436	309.276	308.436	308.436	308.436	309.281	348.773	348.773	348.773	348.773	348.773	349.254	348.773	348.773	348.773	349.254	452.045	452.045	452.045	452.045	452.045	452.703	452.045	452.045	452.045	452.703	451.277	451.277	451.277	451.277	451.277	451.583	451.277	451.277	451.277	451.583
420.7	263.941	263.941	263.941	263.943	263.941	264.444	263.941	264.446	313.245	313.245	313.245	313.251	313.245	314.223	313.245	313.245	313.245	314.229	363.963	363.963	363.963	363.963	363.963	364.535	363.963	363.963	363.963	364.535	419.464	419.464	419.464	419.464	419.464	420.239	419.464	419.464	419.464	420.239	444.11	444.11	444.11	444.11	444.11	444.481	444.11	444.11	444.11	444.481
420.6	277.537	277.537	277.537	277.539	277.537	278.14	277.537	278.143	312.721	312.721	312.721	312.728	312.721	313.857	312.721	312.721	312.721	313.865	366.848	366.848	366.848	366.848	366.848	367.526	366.848	366.848	366.848	367.526	433.491	433.491	433.491	433.491	433.491	434.399	433.491	433.491	433.491	434.399	458.53	458.53	458.53	458.53	458.53	458.977	458.53	458.53	458.53	458.977
420.5	294.011	294.011	294.011	294.014	294.011	294.732	294.011	294.736	306.803	306.186	306.186	306.196	306.186	307.504	306.186	306.187	306.186	307.514	352.284	358.35	358.35	358.35	358.35	359.152	358.35	358.35	358.35	359.152	460.381	445.362	445.362	445.362	445.362	446.426	445.362	445.362	445.362	446.426	444.573	444.573	444.573	444.573	444.573	445.111	444.573	444.573	444.573	445.111
420.4	278.443	278.443	278.443	278.447	278.443	279.305	278.443	279.309	299.047	306.142	306.142	306.153	306.142	307.665	306.142	306.142	306.142	307.677	356.029	358.336	358.336	358.336	358.336	359.282	358.336	358.336	358.336	359.282	442.435	445.348	445.348	445.348	445.348	446.591	445.348	445.348	445.348	446.591	485.754	485.754	485.754	485.754	485.754	486.399	485.754	485.754	485.754	486.399
420.3	276.651	276.651	276.651	276.656	276.651	277.678	276.651	277.683	316.765	306.074	306.074	306.089	306.074	307.832	306.074	306.075	306.074	307.847	359.363	358.33	358.33	358.33	358.33	359.445	358.33	358.33	358.33	359.445	438.163	445.313	445.313	445.313	445.313	446.761	445.313	445.313	445.313	446.761	478.547	478.547	478.547	478.547	478.547	479.319	478.547	478.547	478.547	479.319
420.2	279.762	279.762	279.762	279.769	279.762	280.981	279.762	280.988	319.135	305.992	305.992	306.009	305.992	308.015	305.992	305.993	305.992	308.033	359.791	358.321	358.321	358.321	358.321	359.63	358.321	358.321	358.321	359.63	450.525	445.287	445.287	445.287	445.287	446.971	445.287	445.287	445.287	446.971	460.385	460.385	460.385	460.385	460.385	461.307	460.385	460.385	460.385	461.307
420.1	282.561	282.561	282.561	282.57	282.561	284.004	282.561	284.012	318.78	305.911	305.911	305.932	305.911	308.234	305.911	305.912	305.911	308.257	346.672	358.25	358.25	358.25	358.25	359.784	358.25	358.25	358.25	359.784	445.786	445.285	445.285	445.285	445.285	447.236	445.285	445.285	445.285	447.236	450.594	450.594	450.594	450.594	450.594	451.69	450.594	450.594	450.594	451.69
420	301.248	301.248	301.248	301.259	301.248	302.95	301.248	302.961	315.383	305.851	305.851	305.877	305.851	308.512	305.851	305.852	305.851	308.54	351.154	358.207	358.207	358.207	358.207	359.999	358.207	358.207	358.207	359.999	457.08	445.227	445.227	445.227	445.227	447.483	445.227	445.227	445.227	447.483	459.873	459.873	459.873	459.874	459.873	461.172	459.873	459.873	459.873	461.173
419.9	256.311	278.434	278.434	278.448	278.434	280.435	278.434	280.449	312.528	305.808	305.808	305.841	305.808	308.851	305.808	305.81	305.808	308.885	365.021	358.165	358.165	358.165	358.165	360.252	358.165	358.165	358.165	360.252	443.739	445.219	445.219	445.22	445.219	447.82	445.219	445.22	445.219	447.821	446.304	456.105	456.105	456.106	456.105	457.639	456.105	456.105	456.105	457.64
419.8	278.07	278.432	278.432	278.45	278.432	280.776	278.432	280.794	309.631	305.784	305.784	305.824	305.784	309.252	305.784	305.786	305.784	309.294	362.264	358.14	358.14	358.14	358.14	360.564	358.14	358.14	358.14	360.564	446.671	445.212	445.212	445.213	445.212	448.203	445.212	445.212	445.212	448.203	462.323	456.066	456.066	456.067	456.066	457.873	456.066	456.066	456.066	457.873
419.7	284.8	278.401	278.401	278.423	278.401	281.143	278.401	281.166	296.865	305.728	305.728	305.777	305.728	309.672	305.728	305.731	305.728	309.723	364.336	358.102	358.102	358.102	358.102	360.91	358.102	358.102	358.102	360.91	444.543	445.209	445.209	445.21	445.209	448.639	445.209	445.209	445.209	448.639	468.084	455.99	455.99	455.991	455.99	458.114	455.99	455.99	455.99	458.115
419.6	277.207	278.395	278.395	278.423	278.395	281.594	278.395	281.623	306.109	305.726	305.726	305.785	305.726	310.2	305.726	305.729	305.726	310.262	335.489	357.964	357.964	357.964	357.964	361.208	357.964	357.964	357.964	361.208	427.087	445.121	445.121	445.122	445.121	449.043	445.121	445.121	445.121	449.044	460.605	455.961	455.961	455.962	455.961	458.45	455.961	455.961	455.961	458.451
419.5	289.935	278.338	278.338	278.374	278.338	282.058	278.338	282.093	327.802	305.586	305.586	305.658	305.586	310.648	305.586	305.59	305.586	310.723	358.951	357.958	357.958	357.959	357.958	361.694	357.958	357.958	357.958	361.695	445.223	445.12	445.12	445.122	445.12	449.594	445.12	445.12	445.12	449.596	446.548	455.902	455.902	455.903	455.902	458.809	455.902	455.902	455.902	458.81
419.4	288.935	278.286	278.286	278.33	278.286	282.596	278.286	282.641	309.272	305.563	305.563	305.649	305.563	311.276	305.563	305.568	305.563	311.367	364.569	357.918	357.918	357.918	357.918	362.209	357.918	357.918	357.918	362.209	441.452	445.102	445.102	445.104	445.102	450.192	445.102	445.103	445.102	450.193	445.781	455.839	455.839	455.841	455.839	459.221	455.839	455.839	455.839	459.223
419.3	272.264	278.256	278.256	278.312	278.256	283.235	278.256	283.29	347.603	305.297	305.297	305.401	305.297	311.728	305.297	305.303	305.297	311.838	339.082	357.803	357.803	357.804	357.803	362.718	357.803	357.803	357.803	362.719	465.701	445.001	445.001	445.003	445.001	450.774	445.001	445.002	445.001	450.777	482.479	455.67	455.67	455.673	455.67	459.592	455.67	455.67	455.67	459.595
419.2	275.776	278.244	278.244	278.313	278.244	283.975	278.244	284.044	310.483	305.264	305.264	305.39	305.264	312.485	305.264	305.271	305.264	312.618	364.928	357.76	357.76	357.76	357.76	363.374	357.76	357.76	357.76	363.374	455.321	444.95	444.95	444.953	444.95	451.482	444.95	444.951	444.95	451.485	476.631	455.537	455.537	455.541	455.537	460.07	455.537	455.537	455.537	460.074
419.1	280.972	278.23	278.23	278.317	278.23	284.806	278.23	284.892	306.017	305.259	305.259	305.41	305.259	313.345	305.259	305.268	305.259	313.505	366.958	357.703	357.703	357.703	357.703	364.104	357.703	357.703	357.703	364.104	458.242	444.885	444.885	444.889	444.885	452.254	444.885	444.886	444.885	452.258	448.079	455.491	455.491	455.495	455.491	460.721	455.491	455.491	455.491	460.726
419	299.335	278.126	278.126	278.233	278.126	285.655	278.126	285.761	326.451	305.125	305.125	305.306	305.125	314.157	305.125	305.136	305.125	314.349	363.691	357.666	357.666	357.667	357.666	364.942	357.666	357.666	357.666	364.942	449.101	444.864	444.864	444.869	444.864	453.155	444.864	444.865	444.864	453.161	458.761	455.47	455.47	455.476	455.47	461.484	455.47	455.47	455.47	461.49
418.9	295.181	278.042	278.042	278.173	278.042	286.636	278.042	286.767	319.695	305.033	305.033	305.249	305.033	315.094	305.033	305.046	305.033	315.323	364.775	357.623	357.623	357.623	357.623	365.868	357.623	357.623	357.623	365.869	440.779	444.844	444.844	444.851	444.844	454.146	444.844	444.846	444.844	454.154	471.261	455.37	455.37	455.378	455.37	462.261	455.37	455.37	455.37	462.269
418.8	314.043	277.864	277.864	278.026	277.864	287.64	277.864	287.802	348.356	304.758	304.758	305.017	304.758	315.936	304.758	304.774	304.758	316.21	354.097	357.601	357.601	357.602	357.601	366.919	357.601	357.601	357.601	366.92	457.087	444.784	444.784	444.793	444.784	455.196	444.784	444.786	444.784	455.207	486.389	455.174	455.174	455.185	455.174	463.041	455.174	455.174	455.174	463.052
418.7	294.547	277.781	277.781	277.98	277.781	288.865	277.781	289.064	310.441	304.722	304.722	305.03	304.722	317.106	304.722	304.742	304.722	317.433	355.165	357.586	357.586	357.588	357.586	368.084	357.586	357.587	357.586	368.085	472.328	444.648	444.648	444.66	444.648	456.269	444.648	444.651	444.648	456.283	473.399	455.058	455.058	455.073	455.058	464.009	455.058	455.059	455.058	464.024
418.6	302.998	277.656	277.656	277.9	277.656	290.179	277.656	290.423	321.325	304.617	304.617	304.983	304.617	318.3	304.617	304.641	304.617	318.689	357.137	357.584	357.584	357.586	357.584	369.375	357.584	357.584	357.584	369.377	446.105	444.641	444.641	444.656	444.641	457.572	444.641	444.645	444.641	457.591	459.085	455.033	455.033	455.052	455.033	465.181	455.033	455.033	455.033	465.2
418.5	320.883	277.443	277.443	277.74	277.443	291.542	277.443	291.839	308.473	304.593	304.593	305.026	304.593	319.668	304.593	304.621	304.593	320.13	379.301	357.45	357.45	357.453	357.45	370.655	357.45	357.45	357.45	370.658	459.564	444.568	444.568	444.588	444.568	458.914	444.568	444.572	444.568	458.938	450.827	455.007	455.007	455.031	455.007	466.481	455.007	455.007	455.007	466.506
418.4	280.84	277.426	277.426	277.787	277.426	293.246	277.426	293.607	298.741	304.556	304.556	305.068	304.556	321.12	304.556	304.59	304.556	321.665	368.129	357.385	357.385	357.388	357.385	372.128	357.385	357.385	357.385	372.131	451.715	444.533	444.533	444.558	444.533	460.401	444.533	444.539	444.533	460.433	456.492	454.997	454.997	455.029	454.997	467.931	454.997	454.998	454.997	467.963
418.3	285.047	277.388	277.388	277.826	277.388	295.089	277.388	295.527	297.02	304.509	304.509	305.112	304.509	322.655	304.509	304.55	304.509	323.299	352.105	357.353	357.353	357.357	357.353	373.762	357.353	357.353	357.353	373.767	430.685	444.465	444.465	444.498	444.465	461.964	444.465	444.473	444.465	462.005	488.966	454.782	454.782	454.822	454.782	469.307	454.782	454.783	454.782	469.348
418.2	311.782	277.218	277.218	277.747	277.218	296.959	277.218	297.488	321.854	304.399	304.399	305.109	304.399	324.221	304.399	304.448	304.399	324.979	363.543	357.315	357.315	357.321	357.315	375.523	357.315	357.315	357.315	375.53	450.611	444.435	444.435	444.478	444.435	463.672	444.435	444.445	444.435	463.725	469.558	454.689	454.689	454.74	454.689	470.94	454.689	454.69	454.689	470.993
418.1	320.629	277.003	277.003	277.642	277.003	298.938	277.003	299.577	312.084	304.351	304.351	305.183	304.351	325.938	304.351	304.409	304.351	326.829	340.791	357.214	357.214	357.223	357.214	377.355	357.214	357.215	357.214	377.365	437.519	444.401	444.401	444.456	444.401	465.482	444.401	444.414	444.401	465.551	456.841	454.675	454.675	454.741	454.675	472.79	454.675	454.677	454.675	472.858
418	326.736	276.757	276.757	277.526	276.757	301.04	276.757	301.809	338.68	304.133	304.133	305.108	304.133	327.573	304.133	304.202	304.133	328.617	361.991	357.185	357.185	357.197	357.185	379.394	357.185	357.186	357.185	379.407	470.609	444.272	444.272	444.343	444.272	467.301	444.272	444.29	444.272	467.389	478.703	454.523	454.523	454.607	454.523	474.641	454.523	454.526	454.523	474.728
417.9	303.845	276.623	276.623	277.546	276.623	303.406	276.623	304.328	340.211	303.905	303.905	305.043	303.905	329.278	303.905	303.987	303.905	330.498	391.215	356.976	356.976	356.992	356.976	381.394	356.976	356.977	356.976	381.412	485.138	444.071	444.071	444.161	444.071	469.146	444.071	444.094	444.071	469.258	489.927	454.299	454.299	454.405	454.299	476.563	454.299	454.303	454.299	476.673
417.8	313.684	276.44	276.44	277.542	276.44	305.869	276.44	306.971	332.882	303.721	303.721	305.048	303.721	331.102	303.721	303.818	303.721	332.525	398.28	356.722	356.722	356.744	356.722	383.48	356.722	356.724	356.722	383.504	474.694	443.92	443.92	444.034	443.92	471.133	443.92	443.949	443.92	471.275	463.151	454.243	454.243	454.377	454.243	478.799	454.243	454.248	454.243	478.938
417.7	304.089	276.303	276.303	277.616	276.303	308.519	276.303	309.832	322.889	303.6	303.6	305.142	303.6	333.052	303.6	303.714	303.6	334.709	373.097	356.621	356.621	356.65	356.621	385.844	356.621	356.624	356.621	385.875	481.206	443.737	443.737	443.881	443.737	473.171	443.737	443.774	443.737	473.352	494.869	453.986	453.986	454.155	453.986	480.962	453.986	453.993	453.986	481.138
417.6	314.229	276.116	276.116	277.674	276.116	311.255	276.116	312.813	322.971	303.477	303.477	305.266	303.477	335.056	303.477	303.612	303.477	336.979	378.195	356.489	356.489	356.527	356.489	388.293	356.489	356.492	356.489	388.335	474.259	443.587	443.587	443.768	443.587	475.315	443.587	443.634	443.587	475.544	490.541	453.754	453.754	453.967	453.754	483.271	453.754	453.763	453.754	483.492
417.5	362.125	275.69	275.69	277.536	275.69	313.871	275.69	315.716	352.304	303.168	303.168	305.237	303.168	336.915	303.168	303.327	303.168	339.142	393.782	356.26	356.26	356.31	356.26	390.752	356.26	356.264	356.26	390.808	473.255	443.44	443.44	443.668	443.44	477.523	443.44	443.501	443.44	477.812	477.904	453.601	453.601	453.866	453.601	485.767	453.601	453.613	453.601	486.043
417.4	326.59	275.439	275.439	277.621	275.439	316.755	275.439	318.938	340.465	302.932	302.932	305.32	302.932	338.874	302.932	303.118	302.932	341.448	393.111	356.033	356.033	356.101	356.033	393.309	356.033	356.039	356.033	393.382	474.871	443.286	443.286	443.57	443.286	479.768	443.286	443.363	443.286	480.13	488.541	453.38	453.38	453.71	453.38	488.29	453.38	453.395	453.38	488.635
417.3	323.915	275.199	275.199	277.771	275.199	319.726	275.199	322.298	348.033	302.646	302.646	305.395	302.646	340.796	302.646	302.865	302.646	343.763	378.559	355.895	355.895	355.983	355.895	396.032	355.895	355.903	355.895	396.128	491.736	443.047	443.047	443.403	443.047	481.958	443.047	443.145	443.047	482.411	495.513	453.114	453.114	453.523	453.114	490.845	453.114	453.133	453.114	491.274
417.2	327.544	274.94	274.94	277.961	274.94	322.726	274.94	325.748	348.047	302.359	302.359	305.516	302.359	342.711	302.359	302.614	302.359	346.123	366.404	355.83	355.83	355.945	355.83	398.891	355.83	355.841	355.83	399.017	482.103	442.855	442.855	443.298	442.855	484.204	442.855	442.978	442.855	484.769	474.273	452.98	452.98	453.486	452.98	493.594	452.98	453.005	452.98	494.125
417.1	325.425	274.69	274.69	278.227	274.69	325.758	274.69	329.295	355.769	302.021	302.021	305.638	302.021	344.55	302.021	302.318	302.021	348.464	363.825	355.781	355.781	355.931	355.781	401.805	355.781	355.795	355.781	401.969	480.839	442.668	442.668	443.216	442.668	486.441	442.668	442.822	442.668	487.143	470.429	452.869	452.869	453.491	452.869	496.396	452.869	452.902	452.869	497.05
417	319.015	274.471	274.471	278.598	274.471	328.812	274.471	332.939	349.585	301.719	301.719	305.853	301.719	346.382	301.719	302.065	301.719	350.861	388.206	355.582	355.582	355.776	355.582	404.586	355.582	355.601	355.582	404.799	472.172	442.523	442.523	443.197	442.523	488.684	442.523	442.716	442.523	489.551	479.574	452.7	452.7	453.465	452.7	499.14	452.7	452.742	452.7	499.947
416.9	351.016	274.092	274.092	278.892	274.092	331.66	274.092	336.459	372.237	301.273	301.273	305.986	301.273	348.003	301.273	301.673	301.273	353.116	383.969	355.407	355.407	355.657	355.407	407.382	355.407	355.433	355.407	407.658	489.216	442.293	442.293	443.124	442.293	490.783	442.293	442.534	442.293	491.854	491.954	452.452	452.452	453.387	452.452	501.778	452.452	452.505	452.452	502.767
416.8	331.349	273.809	273.809	279.376	273.809	334.516	273.809	340.082	347.608	300.979	300.979	306.34	300.979	349.69	300.979	301.443	300.979	355.514	365.466	355.345	355.345	355.665	355.345	410.254	355.345	355.379	355.345	410.608	462.735	442.193	442.193	443.211	442.193	492.925	442.193	442.492	442.193	494.243	489.367	452.218	452.218	453.357	452.218	504.371	452.218	452.286	452.218	505.577
416.7	363.317	273.367	273.367	279.811	273.367	337.09	273.367	343.534	351.053	300.662	300.662	306.744	300.662	351.245	300.662	301.197	300.662	357.862	380.095	355.193	355.193	355.602	355.193	412.962	355.193	355.238	355.193	413.415	487.338	441.97	441.97	443.212	441.97	494.836	441.97	442.341	441.97	496.447	507.956	451.866	451.866	453.247	451.866	506.752	451.866	451.951	451.866	508.219
416.6	351.371	272.981	272.981	280.416	272.981	339.561	272.981	346.995	348.392	300.36	300.36	307.245	300.36	352.685	300.36	300.976	300.36	360.185	405.161	354.886	354.886	355.403	354.886	415.413	354.886	354.945	354.886	415.989	475.097	441.807	441.807	443.316	441.807	496.67	441.807	442.263	441.807	498.634	508.119	451.51	451.51	453.183	451.51	508.991	451.51	451.618	451.51	510.772
416.5	373.634	272.483	272.483	281.032	272.483	341.72	272.483	350.269	345.375	300.075	300.075	307.849	300.075	353.99	300.075	300.782	300.075	362.471	420.779	354.481	354.481	355.136	354.481	417.632	354.481	354.558	354.481	418.363	472.843	441.655	441.655	443.486	441.655	498.353	441.655	442.216	441.655	500.746	503.991	451.177	451.177	453.194	451.177	511.078	451.177	451.313	451.177	513.231
416.4	363.236	272.034	272.034	281.83	272.034	343.692	272.034	353.488	372.073	299.619	299.619	308.374	299.619	354.954	299.619	300.429	299.619	364.518	393.106	354.244	354.244	355.066	354.244	419.851	354.244	354.343	354.244	420.772	491.457	441.409	441.409	443.622	441.409	499.76	441.409	442.098	441.409	502.66	504.385	450.841	450.841	453.259	450.841	512.957	450.841	451.011	450.841	515.546
416.3	378.087	271.51	271.51	282.698	271.51	345.317	271.51	356.505	353.611	299.277	299.277	309.111	299.277	355.838	299.277	300.203	299.277	366.597	415.905	353.865	353.865	354.895	353.865	421.731	353.865	353.993	353.865	422.889	480.126	441.219	441.219	443.878	441.219	501.014	441.219	442.059	441.219	504.512	503.979	450.504	450.504	453.399	450.504	514.601	450.504	450.717	450.504	517.707
416.2	388.448	270.931	270.931	283.668	270.931	346.564	270.931	359.3	358.878	298.9	298.9	309.918	298.9	356.479	298.9	299.955	298.9	368.552	426.741	353.417	353.417	354.699	353.417	423.313	353.417	353.581	353.417	424.76	489.108	440.983	440.983	444.17	440.983	501.995	440.983	442.004	440.983	506.203	540.705	449.933	449.933	453.387	449.933	515.743	449.933	450.199	449.933	519.461
416.1	411.337	270.237	270.237	284.692	270.237	347.338	270.237	361.793	376.599	298.408	298.408	310.719	298.408	356.785	298.408	299.608	298.408	370.297	407.253	353.086	353.086	354.677	353.086	424.756	353.086	353.296	353.086	426.557	499.449	440.695	440.695	444.508	440.695	502.68	440.695	441.935	440.695	507.732	518.333	449.5	449.5	453.601	449.5	516.729	449.5	449.83	449.5	521.159
416	392.15	269.634	269.634	285.999	269.634	347.842	269.634	364.207	378.249	297.902	297.902	311.623	297.902	356.846	297.902	299.264	297.902	371.929	428.853	352.621	352.621	354.583	352.621	425.782	352.621	352.888	352.621	428.011	501.041	440.399	440.399	444.936	440.399	503.098	440.399	441.895	440.399	509.132	498.017	449.193	449.193	454.039	449.193	517.511	449.193	449.6	449.193	522.764
415.9	381.019	269.083	269.083	287.546	269.083	348.017	269.083	366.48	379.011	297.389	297.389	312.639	297.389	356.661	297.389	298.93	297.389	373.452	430.263	352.144	352.144	354.552	352.144	426.492	352.144	352.483	352.144	429.239	518.507	440.014	440.014	445.39	440.014	503.158	440.014	441.813	440.014	510.334	534.063	448.656	448.656	454.374	448.656	517.697	448.656	449.156	448.656	523.915
415.8	373.664	268.566	268.566	289.322	268.566	347.833	268.566	368.59	375.536	296.894	296.894	313.798	296.894	356.251	296.894	298.634	296.894	374.895	436.193	351.627	351.627	354.572	351.627	426.84	351.627	352.054	351.627	430.213	504.019	439.699	439.699	446.053	439.699	503.012	439.699	441.855	439.699	511.523	508.951	448.275	448.275	454.994	448.275	517.688	448.275	448.889	448.275	525.022
415.7	388.52	267.972	267.972	291.226	267.972	347.174	267.972	370.428	360.839	296.489	296.489	315.174	296.489	355.686	296.489	298.449	296.489	376.331	434.773	351.116	351.116	354.693	351.116	426.859	351.116	351.653	351.116	430.973	524.617	439.281	439.281	446.768	439.281	502.485	439.281	441.861	439.281	512.551	535.236	447.724	447.724	455.583	447.724	517.153	447.724	448.476	447.724	525.763
415.6	374.133	267.447	267.447	293.405	267.447	346.187	267.447	372.145	365.199	296.054	296.054	316.65	296.054	354.848	296.054	298.256	296.054	377.646	426.775	350.651	350.651	354.987	350.651	426.58	350.651	351.321	350.651	431.586	506.81	438.949	438.949	447.729	438.949	501.757	438.949	442.019	438.949	513.608	541.519	447.131	447.131	456.281	447.131	516.217	447.131	448.046	447.131	526.282
415.5	353.317	267.022	267.022	295.897	267.022	344.891	267.022	373.766	377.734	295.537	295.537	318.176	295.537	353.692	295.537	298.003	295.537	378.798	417.011	350.243	350.243	355.458	350.243	425.986	350.243	351.078	350.243	432.035	507.612	438.611	438.611	448.861	438.611	500.747	438.611	442.248	438.611	514.635	552.914	446.461	446.461	457.097	446.461	514.854	446.461	447.571	446.461	526.6
415.4	373.422	266.496	266.496	298.505	266.496	343.098	266.496	375.106	383.787	294.978	294.978	319.791	294.978	352.266	294.978	297.734	294.978	379.836	432.384	349.739	349.739	355.997	349.739	424.952	349.739	350.771	349.739	432.242	494.026	438.338	438.338	450.277	438.338	499.541	438.338	442.637	438.338	515.779	546.345	445.829	445.829	458.133	445.829	513.187	445.829	447.174	445.829	526.836
415.3	423.167	265.721	265.721	301.093	265.721	340.704	265.721	376.076	382.631	294.423	294.423	321.539	294.423	350.628	294.423	297.495	294.423	380.817	425.328	349.274	349.274	356.731	349.274	423.622	349.274	350.546	349.274	432.351	498.677	438.041	438.041	451.895	438.041	498.063	438.041	443.107	438.041	516.983	523.665	445.336	445.336	459.505	445.336	511.301	445.336	446.957	445.336	527.091
415.2	423.051	264.943	264.943	303.884	264.943	337.981	264.943	376.922	375.979	293.906	293.906	323.452	293.906	348.828	293.906	297.321	293.906	381.788	449.695	348.657	348.657	357.51	348.657	421.818	348.657	350.216	348.657	432.231	509.975	437.687	437.687	453.688	437.687	496.299	437.687	443.628	437.687	518.241	522.319	444.849	444.849	461.102	444.849	509.125	444.849	446.793	444.849	527.322
415.1	412.031	264.216	264.216	306.921	264.216	335.013	264.216	377.719	377.428	293.377	293.377	325.474	293.377	346.831	293.377	297.162	293.377	382.711	425.058	348.187	348.187	358.637	348.187	419.857	348.187	350.088	348.187	432.208	524.737	437.259	437.259	455.656	437.259	494.251	437.259	444.194	437.259	519.583	532.655	444.293	444.293	462.881	444.293	506.611	444.293	446.62	444.293	527.525
415	409.616	263.497	263.497	310.15	263.497	331.792	263.497	378.446	381.344	292.82	292.82	327.58	292.82	344.64	292.82	297.004	292.82	383.582	429.156	347.69	347.69	359.962	347.69	417.586	347.69	350.001	347.69	432.169	547.945	436.714	436.714	457.815	436.714	491.897	436.714	444.792	436.714	521.077	537.218	443.705	443.705	464.863	443.705	503.825	443.705	446.482	443.705	527.759
414.9	399.15	262.826	262.826	313.593	262.826	328.393	262.826	379.161	387.182	292.223	292.223	329.75	292.223	342.263	292.223	296.834	292.223	384.4	429.875	347.185	347.185	361.527	347.185	415.051	347.185	349.972	347.185	432.181	534.315	436.233	436.233	460.331	436.233	489.444	436.233	445.607	436.233	522.915	553.596	443.01	443.01	466.981	443.01	500.727	443.01	446.307	443.01	527.994
414.8	390.145	262.196	262.196	317.222	262.196	324.842	262.196	379.868	391.052	291.597	291.597	331.983	291.597	339.733	291.597	296.666	291.597	385.187	437.919	346.627	346.627	363.287	346.627	412.234	346.627	349.984	346.627	432.251	539.838	435.724	435.724	463.117	435.724	486.821	435.724	446.549	435.724	525.04	529.962	442.459	442.459	469.519	442.459	497.601	442.459	446.356	442.459	528.557
414.7	378.446	261.621	261.621	321.025	261.621	321.191	261.621	380.595	376.489	291.06	291.06	334.381	291.06	337.189	291.06	296.615	291.06	386.066	446.977	346.01	346.01	365.28	346.01	409.161	346.01	350.023	346.01	432.443	543.167	435.195	435.195	466.194	435.195	484.066	435.195	447.642	435.195	527.513	536.405	441.865	441.865	472.287	441.865	494.287	441.865	446.462	441.865	529.306
414.6	405.307	260.91	260.91	324.783	260.91	317.301	260.91	381.174	402.671	290.353	290.353	336.671	290.353	334.395	290.353	296.424	290.353	386.784	440.84	345.428	345.428	367.563	345.428	405.955	345.428	350.209	345.428	432.871	530.444	434.726	434.726	469.704	434.726	481.281	434.726	449.003	434.726	530.536	538.971	441.25	441.25	475.291	441.25	490.852	441.25	446.652	441.25	530.294
414.5	409.381	260.176	260.176	328.561	260.176	313.32	260.176	381.706	417.261	289.549	289.549	338.905	289.549	331.444	289.549	296.164	289.549	387.415	432.887	344.89	344.89	370.213	344.89	402.659	344.89	350.552	344.89	433.644	541.185	434.202	434.202	473.482	434.202	478.378	434.202	450.506	434.202	533.962	534.318	440.661	440.661	478.569	440.661	487.38	440.661	446.98	440.661	531.606
414.4	390.609	259.531	259.531	332.432	259.531	309.397	259.531	382.298	399.118	288.855	288.855	341.269	288.855	328.565	288.855	296.041	288.855	388.164	462.727	344.166	344.166	372.939	344.166	399.075	344.166	350.839	344.166	434.521	517.479	433.792	433.792	477.697	433.792	475.549	433.792	452.326	433.792	537.987	522.951	440.14	440.14	482.189	440.14	483.947	440.14	447.497	440.14	533.352
414.3	407.669	258.798	258.798	336.173	258.798	305.386	258.798	382.762	410.37	288.086	288.086	343.552	288.086	325.591	288.086	295.868	288.086	388.839	460.659	343.45	343.45	375.974	343.45	395.425	343.45	351.275	343.45	435.773	555.845	433.192	433.192	482.047	433.192	472.512	433.192	454.166	433.192	542.341	528.457	439.582	439.582	486.001	439.582	480.475	439.582	448.133	439.582	535.447
414.2	402.713	258.086	258.086	339.846	258.086	301.427	258.086	383.187	425.651	287.215	287.215	345.704	287.215	322.514	287.215	295.616	287.215	389.404	442.797	342.84	342.84	379.369	342.84	391.844	342.84	351.962	342.84	437.495	541.722	432.657	432.657	486.807	432.657	469.546	432.657	456.323	432.657	547.362	534.44	438.981	438.981	489.973	438.981	476.988	438.981	448.875	438.981	537.874
414.1	411.956	257.325	257.325	343.329	257.325	297.479	257.325	383.483	419.483	286.377	286.377	347.831	286.377	319.487	286.377	295.419	286.377	389.983	464.326	342.093	342.093	382.875	342.093	388.117	342.093	352.681	342.093	439.487	551.197	432.074	432.074	491.799	432.074	466.555	432.074	458.65	432.074	552.857	542.292	438.327	438.327	494.065	438.327	473.502	438.327	449.72	438.327	540.633
414	393.674	256.651	256.651	346.704	256.651	293.707	256.651	383.76	391.685	285.71	285.71	350.043	285.71	316.663	285.71	295.409	285.71	390.695	464.953	341.338	341.338	386.583	341.338	384.399	341.338	353.546	341.338	441.851	542.82	431.529	431.529	497.082	431.529	463.645	431.529	461.234	431.529	558.903	544.993	437.652	437.652	498.294	437.652	470.076	437.652	450.721	437.652	543.786
413.9	373.975	256.071	256.07	349.896	256.07	290.133	256.07	383.959	371.453	285.167	285.167	352.262	285.167	314.008	285.167	295.537	285.167	391.473	455.275	340.638	340.638	390.504	340.638	380.776	340.638	354.656	340.638	444.66	577.367	430.811	430.811	502.42	430.811	460.622	430.811	463.866	430.811	565.286	522.373	437.116	437.116	502.749	437.116	466.882	437.116	452.063	437.116	547.461
413.8	370.069	255.507	255.507	352.797	255.507	286.695	255.507	383.985	410.573	284.373	284.373	354.084	284.373	311.16	284.373	295.423	284.373	391.921	459.041	339.91	339.91	394.514	339.91	377.186	339.91	355.897	339.91	447.776	587.709	430.039	430.039	507.889	430.039	457.616	430.039	466.676	430.039	572.104	545.919	436.427	436.427	507.091	436.427	463.643	436.427	453.441	436.427	551.321
413.7	397.978	254.802	254.802	355.199	254.802	283.248	254.802	383.646	403.138	283.621	283.621	355.772	283.621	308.421	283.621	295.356	283.621	392.306	449.565	339.236	339.236	398.617	339.236	373.729	339.236	357.38	339.236	451.253	561.865	429.39	429.39	513.591	429.39	454.815	429.39	469.799	429.39	579.425	561.065	435.639	435.639	511.317	435.639	460.423	435.639	454.916	435.639	555.379
413.6	387.648	254.145	254.145	357.244	254.145	279.992	254.145	383.091	413.509	282.799	282.799	357.183	282.799	305.687	282.799	295.217	282.799	392.489	442.839	338.6	338.6	402.721	338.6	370.404	338.6	359.058	338.6	454.983	616.023	428.471	428.471	519.071	428.471	451.835	428.471	472.824	428.471	586.787	570.115	434.787	434.787	515.388	434.787	457.269	434.787	456.548	434.787	559.63
413.5	417.785	253.336	253.335	358.69	253.335	276.731	253.335	382.086	408.779	282.001	282.001	358.386	282.001	303.061	282.001	295.096	282.001	392.541	458.132	337.865	337.865	406.621	337.865	367.088	337.865	360.8	337.865	458.779	603.628	427.609	427.609	524.58	427.609	449.01	427.609	476.059	427.609	594.43	547.076	434.077	434.077	519.447	434.077	454.39	434.077	458.543	434.077	564.226
413.4	410.084	252.561	252.56	359.687	252.56	273.663	252.56	380.79	430.757	281.059	281.059	359.185	281.059	300.378	281.059	294.818	281.059	392.263	464.837	337.085	337.085	410.251	337.085	363.843	337.085	362.636	337.085	462.561	613.882	426.693	426.693	529.916	426.693	446.232	426.693	479.365	426.693	602.128	587.728	433.104	433.104	523.025	433.104	451.402	433.104	460.481	433.104	568.7
413.3	407.245	251.796	251.795	360.18	251.795	270.771	251.795	379.157	425.301	280.146	280.146	359.732	280.146	297.816	280.146	294.549	280.146	391.805	455.28	336.358	336.358	413.653	336.358	360.777	336.358	364.642	336.358	466.355	650.551	425.591	425.591	534.871	425.591	443.375	425.591	482.56	425.591	609.625	591.177	432.104	432.104	526.257	432.104	448.526	432.104	462.592	432.104	573.168
413.2	408.634	251.02	251.019	360.072	251.019	268.023	251.019	377.076	419.43	279.264	279.264	360.008	279.264	295.378	279.264	294.285	279.264	391.144	474.178	335.512	335.512	416.527	335.512	357.72	335.512	366.619	335.512	469.843	632.723	424.571	424.571	539.63	424.571	440.708	424.571	485.87	424.571	617.065	620.621	430.911	430.911	528.901	430.911	445.595	430.911	464.729	430.911	577.404
413.1	402.441	250.271	250.27	359.443	250.27	265.453	250.27	374.626	427.051	278.328	278.328	359.912	278.328	292.982	278.328	293.935	278.328	390.173	468.349	334.695	334.695	418.954	334.695	354.836	334.695	368.677	334.695	473.076	609.634	423.661	423.661	544.081	423.661	438.258	423.661	489.27	423.661	624.287	593.209	429.883	429.883	531.277	429.883	442.966	429.883	467.219	429.883	581.694
413	400.372	249.529	249.528	358.272	249.528	263.037	249.528	371.782	406.69	277.515	277.515	359.61	277.515	290.803	277.515	293.668	277.515	389.051	480.725	333.798	333.798	420.743	333.798	352.006	333.798	370.666	333.798	475.82	618.804	422.7	422.7	547.989	422.7	435.865	422.7	492.54	422.7	630.993	617.869	428.693	428.693	532.996	428.693	440.306	428.693	469.707	428.693	585.622
412.9	397.344	248.798	248.797	356.571	248.797	260.775	248.797	368.55	411.425	276.667	276.667	358.936	276.667	288.682	276.667	293.321	276.667	387.604	520.399	332.651	332.651	421.624	332.651	349.061	332.651	372.373	332.651	477.756	629.115	421.684	421.684	551.29	421.684	433.522	421.684	495.622	421.684	637.065	592.883	427.654	427.654	534.242	427.654	437.924	427.654	472.487	427.654	589.344
412.8	360.111	248.248	248.246	354.526	248.246	258.829	248.246	365.11	382.164	275.999	275.999	358.094	275.999	286.834	275.999	293.1	275.999	386.03	478.86	331.752	331.752	422.108	331.752	346.496	331.752	374.231	331.752	479.329	640.812	420.606	420.606	553.902	420.606	431.219	420.606	498.453	420.606	642.362	638.681	426.319	426.319	534.57	426.319	435.377	426.319	475.097	426.319	592.406
412.7	349.583	247.747	247.745	352.029	247.745	257.066	247.745	361.352	399.205	275.219	275.219	356.803	275.219	284.963	275.219	292.71	275.219	384.038	484.206	330.816	330.816	421.761	330.816	344.021	330.816	375.917	330.816	480.068	646.809	419.492	419.492	555.681	419.492	428.979	419.492	500.967	419.492	646.643	630.954	425.024	425.024	534.308	425.024	432.988	425.024	477.818	425.024	595.067
412.6	373.585	247.125	247.123	348.942	247.123	255.313	247.123	357.135	417.16	274.32	274.32	355.064	274.32	283.059	274.32	292.138	274.32	381.621	477.925	329.912	329.912	420.773	329.912	341.703	329.912	377.425	329.912	480.077	674.413	418.238	418.238	556.538	418.238	426.694	418.238	503.007	418.238	649.764	628.735	423.734	423.734	533.398	423.734	430.714	423.734	480.577	423.734	597.221
412.5	356.561	246.584	246.581	345.464	246.581	253.755	246.581	352.639	399.305	273.529	273.529	353.115	273.529	281.346	273.529	291.606	273.529	379.01	480.215	328.988	328.988	418.948	328.988	339.486	328.988	378.664	328.988	479.122	682.24	416.938	416.938	556.552	416.938	424.454	416.938	504.628	416.938	651.758	611.179	422.548	422.548	531.823	422.548	428.643	422.548	483.427	422.548	598.796
412.4	346.347	246.09	246.088	341.656	246.088	252.35	246.088	347.92	377.327	272.871	272.871	350.998	272.871	279.848	272.871	291.137	272.871	376.24	498.336	327.947	327.947	416.344	327.947	337.265	327.947	379.476	327.947	477.191	670.427	415.691	415.691	555.793	415.691	422.352	415.691	505.878	415.691	652.642	627.587	421.25	421.25	529.485	421.25	426.553	421.25	486.091	421.25	599.629
412.3	352.48	245.565	245.562	337.487	245.562	251.009	245.562	342.937	366.263	272.28	272.28	348.665	272.28	278.49	272.28	290.66	272.28	373.254	471.5	327.065	327.065	413.191	327.065	335.311	327.065	380.083	327.065	474.454	661.314	414.482	414.482	554.096	414.482	420.373	414.482	506.626	414.482	652.131	616.18	420.016	420.016	526.582	420.016	424.615	420.016	488.696	420.016	599.86
412.2	345.232	245.072	245.069	333.075	245.069	249.792	245.069	337.801	385.315	271.564	271.564	345.948	271.564	277.077	271.564	289.983	271.564	369.88	486.971	326.082	326.082	409.34	326.082	333.358	326.082	380.211	326.082	470.744	676.267	413.193	413.193	551.494	413.193	418.389	413.193	506.766	413.193	650.263	626.923	418.707	418.707	522.976	418.707	422.682	418.707	491.05	418.707	599.295
412.1	363.808	244.486	244.482	328.344	244.482	248.563	244.482	332.43	380.993	270.871	270.871	343.022	270.871	275.753	270.871	289.251	270.871	366.284	459.018	325.265	325.265	405.115	325.265	331.666	325.265	380.049	325.265	466.3	639.609	412.079	412.079	548.268	412.079	416.649	412.079	506.54	412.079	647.299	588.335	417.633	417.633	518.988	417.633	421.063	417.633	493.385	417.633	598.17
412	329.184	244.067	244.062	323.611	244.062	247.579	244.062	327.132	361.028	270.3	270.3	340.011	270.3	274.613	270.3	288.566	270.3	362.589	465.535	324.403	324.403	400.381	324.403	330.018	324.403	379.44	324.403	461.031	640.7	410.954	410.954	544.25	410.954	414.963	410.954	505.745	410.954	643.051	609.083	416.421	416.421	514.369	416.421	419.371	416.421	495.263	416.421	596.16
411.9	322.668	243.679	243.674	318.788	243.674	246.698	243.674	321.818	342.153	269.845	269.845	336.94	269.845	273.645	269.845	287.923	269.845	358.818	479.243	323.452	323.452	395.211	323.452	328.367	323.452	378.236	323.452	454.91	614.469	409.952	409.952	539.558	409.952	413.46	409.952	504.413	409.952	637.526	611.173	415.189	415.189	509.296	415.189	417.716	415.189	496.77	415.189	593.404
411.8	327.123	243.267	243.261	313.87	243.261	245.854	243.261	316.469	341.575	269.391	269.391	333.724	269.391	272.731	269.391	287.209	269.391	354.882	448.769	322.682	322.682	389.933	322.682	326.973	322.682	376.81	322.682	448.353	606.539	408.985	408.985	534.273	408.985	412.045	408.985	502.558	408.985	630.907	597.147	414.037	414.037	503.905	414.037	416.195	414.037	497.962	414.037	589.988
411.7	324.858	242.865	242.857	308.946	242.857	245.073	242.857	311.169	334.25	268.98	268.98	330.434	268.98	271.909	268.98	286.472	268.98	350.854	447.581	321.914	321.914	384.498	321.914	325.65	321.914	374.932	321.914	441.251	586.234	408.112	408.112	528.532	408.112	410.775	408.112	500.256	408.112	623.339	593.821	412.899	412.899	498.214	412.899	414.736	412.899	498.668	412.899	585.818
411.6	326.291	242.453	242.445	304.042	242.445	244.332	242.445	305.938	340.43	268.528	268.528	327.017	268.528	271.089	268.528	285.629	268.528	346.68	434.795	321.22	321.22	379.037	321.22	324.464	321.22	372.749	321.22	433.809	579.993	407.266	407.266	522.325	407.266	409.577	407.266	497.454	407.266	614.823	608.643	411.66	411.66	492.203	411.66	413.217	411.66	498.77	411.66	580.87
411.5	298.849	242.175	242.166	299.338	242.166	243.768	242.166	300.949	343.869	268.051	268.051	323.517	268.051	270.286	268.051	284.704	268.051	342.405	403.565	320.714	320.714	373.758	320.714	323.523	320.714	370.391	320.714	426.243	585.906	406.387	406.387	515.667	406.387	408.388	406.387	494.077	406.387	605.358	587.119	410.55	410.55	486.169	410.55	411.869	410.55	498.493	410.55	575.432
411.4	292.772	241.926	241.916	294.762	241.916	243.271	241.916	296.128	325.244	267.689	267.689	320.102	267.689	269.634	267.689	283.842	267.689	338.2	404.247	320.201	320.201	368.543	320.201	322.625	320.201	367.714	320.201	418.481	590.427	405.481	405.481	508.704	405.481	407.208	405.481	490.25	405.481	595.201	575.85	409.504	409.504	480.108	409.504	410.618	409.504	497.758	409.504	569.476
411.3	309.388	241.594	241.582	290.233	241.582	242.725	241.582	291.388	325.448	267.323	267.323	316.679	267.323	269.012	267.323	282.93	267.323	333.975	396.423	319.733	319.733	363.495	319.733	321.82	319.733	364.834	319.733	410.684	572.507	404.659	404.659	501.63	404.659	406.146	404.659	486.134	404.659	584.591	565.01	408.519	408.519	474.092	408.519	409.457	408.519	496.463	408.519	562.973
411.2	297.076	241.322	241.307	285.916	241.307	242.27	241.307	286.893	320.862	266.984	266.984	313.302	266.984	268.447	266.984	282.005	266.984	329.786	402.385	319.225	319.225	358.591	319.225	321.017	319.225	361.703	319.225	402.862	553.71	403.926	403.926	494.525	403.926	405.202	403.926	481.773	403.926	573.649	540.383	407.685	407.685	468.267	407.685	408.471	407.685	494.794	407.685	556.163
411.1	277.61	241.144	241.128	281.886	241.128	241.937	241.128	282.712	314.175	266.685	266.685	310.007	266.685	267.949	266.685	281.088	266.685	325.674	395.831	318.754	318.754	353.946	318.754	320.288	318.754	358.476	318.754	395.203	556.547	403.175	403.175	487.375	403.175	404.268	403.175	477.112	403.175	562.407	523.153	406.954	406.954	462.634	406.954	407.611	406.954	492.722	406.954	549.059
411	284.582	240.932	240.913	278.015	240.913	241.59	240.913	278.712	312.101	266.397	266.397	306.783	266.397	267.487	266.397	280.156	266.397	321.631	370.143	318.438	318.438	349.7	318.438	319.748	318.438	355.306	318.438	387.878	563.129	402.387	402.387	480.238	402.387	403.321	402.387	472.227	402.387	551.011	491.339	406.42	406.42	457.356	406.42	406.967	406.42	490.345	406.42	541.828
410.9	269.119	240.795	240.773	274.422	240.773	241.338	240.773	275.008	311.228	266.113	266.113	303.64	266.113	267.05	266.113	279.208	266.113	317.672	373.003	318.103	318.103	345.722	318.103	319.218	318.103	352.084	318.103	380.819	524.703	401.785	401.785	473.394	401.785	402.581	401.785	467.394	401.785	539.799	506.748	405.785	405.785	452.151	405.785	406.24	405.785	487.366	405.785	534.188
410.8	277.11	240.618	240.594	270.997	240.594	241.063	240.594	271.491	313.909	265.811	265.811	300.57	265.811	266.615	265.811	278.229	265.811	313.792	359.768	317.847	317.847	342.085	317.847	318.793	317.847	348.954	317.847	374.139	510.093	401.252	401.252	466.805	401.252	401.928	401.252	462.551	401.252	528.779	508.719	405.133	405.133	447.131	405.133	405.51	405.133	483.975	405.133	526.349
410.7	284.876	240.403	240.375	267.745	240.375	240.764	240.375	268.162	290.248	265.656	265.656	297.752	265.656	266.344	265.656	277.391	265.656	310.175	358.092	317.599	317.599	338.777	317.599	318.401	317.599	345.883	317.599	367.862	491.129	400.81	400.81	460.535	400.81	401.383	400.81	457.779	400.81	518.077	511.995	404.457	404.457	442.319	404.457	404.769	404.457	480.209	404.457	518.382
410.6	280.597	240.208	240.176	264.725	240.176	240.497	240.176	265.079	306.175	265.399	265.399	294.945	265.399	265.987	265.399	276.45	265.399	306.583	364.881	317.309	317.309	335.685	317.309	317.987	317.309	342.86	317.309	361.914	493.536	400.353	400.353	454.503	400.353	400.839	400.353	453.026	400.353	507.661	499.892	403.853	403.853	437.849	403.853	404.11	403.853	476.196	403.853	510.449
410.5	267.842	240.075	240.039	261.979	240.039	240.304	240.039	262.281	293.445	265.222	265.222	292.338	265.222	265.722	265.222	275.592	265.222	303.209	340.633	317.166	317.166	333.044	317.166	317.737	317.166	340.101	317.166	356.551	475.399	399.984	399.984	448.839	399.984	400.394	399.984	448.434	399.984	497.699	489.407	403.312	403.312	433.692	403.312	403.522	403.312	471.991	403.312	502.583
410.4	265.734	239.953	239.912	259.467	239.912	240.13	239.912	259.727	296.161	265.026	265.026	289.839	265.026	265.451	265.026	274.725	265.026	299.963	341.505	317.016	317.016	330.65	317.016	317.497	317.016	337.474	317.016	351.589	478.126	399.599	399.599	443.504	399.599	399.944	399.599	443.952	399.599	488.201	465.132	402.92	402.92	429.94	402.92	403.092	402.92	467.761	402.92	494.953
410.3	262.861	239.845	239.798	257.171	239.798	239.977	239.798	257.397	313.463	264.719	264.719	287.358	264.719	265.08	264.719	273.761	264.719	296.761	349.359	316.817	316.817	328.469	316.817	317.221	316.817	334.961	316.817	347.016	444.252	399.38	399.38	438.66	399.38	399.669	399.38	439.789	399.38	479.359	464.847	402.528	402.528	426.465	402.528	402.669	402.528	463.407	402.528	487.485
410.2	285.18	239.627	239.574	254.955	239.574	239.72	239.574	255.155	290.193	264.558	264.558	285.154	264.558	264.863	264.558	272.96	264.558	293.861	309.509	316.773	316.773	326.677	316.773	317.11	316.773	332.759	316.773	343.001	458.931	399.087	399.087	434.065	399.087	399.329	399.087	435.724	399.087	470.945	452.328	402.213	402.213	423.339	402.213	402.328	402.213	459.056	402.213	480.296
410.1	267.486	239.496	239.436	253.007	239.436	239.555	239.436	253.187	304.588	264.305	264.305	282.99	264.305	264.562	264.305	272.087	264.305	291.029	325.171	316.721	316.721	325.094	316.721	317.002	316.721	330.739	316.721	339.393	461.054	398.782	398.782	429.781	398.782	398.984	398.782	431.837	398.782	463.039	469.263	401.789	401.789	420.347	401.789	401.882	401.789	454.583	401.789	473.234
410	263.146	239.387	239.318	251.252	239.318	239.415	239.318	251.417	291.221	264.134	264.134	281.038	264.134	264.351	264.134	271.32	264.134	288.44	341.377	316.57	316.57	323.618	316.57	316.804	316.57	328.777	316.57	336.06	459.855	398.481	398.481	425.874	398.481	398.65	398.481	428.186	398.481	455.748	476.183	401.318	401.318	417.544	401.318	401.393	401.318	450.096	401.318	466.397
409.9	284.993	239.169	239.093	249.55	239.093	239.171	239.093	249.706	305.025	263.875	263.875	279.125	263.875	264.057	263.875	270.49	263.875	285.922	329.559	316.49	316.49	322.384	316.49	316.684	316.49	327.078	316.49	333.166	456.975	398.193	398.193	422.291	398.193	398.334	398.193	424.77	398.193	449.008	473.267	400.863	400.863	415.008	400.863	400.923	400.863	445.695	400.863	459.901
409.8	248.46	239.133	239.046	248.179	239.046	239.11	239.046	248.329	294.035	263.684	263.684	277.405	263.684	263.836	263.684	269.755	263.684	283.628	347.823	316.297	316.297	321.214	316.297	316.458	316.297	325.42	316.297	330.496	462.306	397.878	397.878	418.979	397.878	397.994	397.878	421.543	397.878	442.761	455.805	400.515	400.515	412.798	400.515	400.563	400.515	441.529	400.515	453.861
409.7	243.097	239.124	239.026	246.985	239.026	239.077	239.026	247.134	283.621	263.558	263.558	275.87	263.558	263.685	263.558	269.113	263.558	281.552	321.408	316.266	316.266	320.335	316.266	316.398	316.266	324.091	316.266	328.292	441.415	397.663	397.663	416.06	397.663	397.76	397.663	418.637	397.663	437.13	454.115	400.175	400.175	410.793	400.175	400.214	400.175	437.511	400.175	448.167
409.6	279.183	238.937	238.827	245.744	238.827	238.869	238.827	245.894	284.23	263.427	263.427	274.445	263.427	263.533	263.427	268.496	263.427	279.62	328.453	316.191	316.191	319.553	316.191	316.3	316.191	322.864	316.191	326.335	426.833	397.52	397.52	413.52	397.52	397.599	397.52	416.053	397.52	432.133	456.053	399.822	399.822	408.955	399.822	399.853	399.822	433.64	399.822	442.804
409.5	268.926	238.802	238.679	244.669	238.679	238.712	238.679	244.825	271.736	263.374	263.374	273.209	263.374	263.463	263.374	267.986	263.374	277.908	332.021	316.094	316.094	318.851	316.094	316.183	316.094	321.755	316.094	324.602	423.911	397.39	397.39	411.243	397.39	397.455	397.39	413.694	397.39	427.613	453.792	399.48	399.48	407.324	399.48	399.505	399.48	429.968	399.48	437.837
409.4	261.155	238.706	238.567	243.738	238.567	238.594	238.567	243.903	267.181	263.35	263.35	272.105	263.35	263.423	263.35	267.534	263.35	276.361	324.322	316.043	316.043	318.298	316.043	316.116	316.043	320.824	316.043	323.152	421.739	397.27	397.27	409.209	397.27	397.324	397.27	411.547	397.27	423.54	449.791	399.162	399.162	405.868	399.162	399.182	399.162	426.538	399.162	433.264
409.3	248.587	238.673	238.518	242.967	238.518	238.539	238.518	243.142	291.888	263.17	263.17	270.943	263.17	263.23	263.17	266.954	263.17	274.788	336.507	315.917	315.917	317.75	315.917	315.977	315.917	319.93	315.917	321.823	420.738	397.154	397.154	407.405	397.154	397.198	397.154	409.602	397.154	419.896	429.046	398.973	398.973	404.679	398.973	398.988	398.973	423.439	398.973	429.161
409.2	236.611	238.681	238.508	242.323	238.508	238.525	238.508	242.513	279.538	263.066	263.066	269.95	263.066	263.116	263.066	266.48	263.066	273.415	330.686	315.827	315.827	317.309	315.827	315.875	315.827	319.184	315.827	320.715	430.953	396.988	396.988	405.769	396.988	397.024	396.988	407.814	396.988	416.63	429.322	398.781	398.781	403.618	398.781	398.793	398.781	420.541	398.781	425.39
409.1	260.41	238.593	238.4	241.66	238.4	238.413	238.4	241.866	288.278	262.906	262.906	268.988	262.906	262.947	262.906	265.978	262.906	272.101	337.585	315.693	315.693	316.888	315.693	315.733	315.693	318.48	315.693	319.715	410.417	396.922	396.922	404.409	396.922	396.951	396.922	406.295	396.922	413.812	440.673	398.515	398.515	402.608	398.515	398.525	398.515	417.793	398.515	421.895
409	269.404	238.462	238.247	241.028	238.247	238.257	238.247	241.254	274.286	262.834	262.834	268.194	262.834	262.868	262.834	265.591	262.834	270.985	333.454	315.584	315.584	316.54	315.584	315.616	315.584	317.894	315.584	318.883	424.575	396.786	396.786	403.14	396.786	396.81	396.786	404.864	396.786	411.242	418.949	398.386	398.386	401.832	398.386	398.394	398.386	415.4	398.386	418.854
408.9	249.365	238.431	238.192	240.559	238.192	238.2	238.192	240.807	267.857	262.802	262.802	267.515	262.802	262.83	262.802	265.269	262.802	270.01	335.069	315.464	315.464	316.228	315.464	315.49	315.464	317.365	315.464	318.155	424.674	396.649	396.649	402.025	396.649	396.668	396.649	403.584	396.649	408.98	406.62	398.334	398.334	401.222	398.334	398.34	398.334	413.281	398.334	416.175
408.8	261.944	238.341	238.074	240.082	238.074	238.081	238.074	240.355	285.219	262.661	262.661	266.794	262.661	262.683	262.661	264.862	262.661	269.019	312.079	315.443	315.443	316.049	315.443	315.464	315.443	317.003	315.443	317.629	439.732	396.437	396.437	400.975	396.437	396.452	396.437	402.377	396.437	406.931	415.713	398.224	398.224	400.637	398.224	398.229	398.224	411.293	398.224	413.711
408.7	274.927	238.188	237.892	239.589	237.892	237.897	237.892	239.89	283.189	262.531	262.531	266.147	262.531	262.549	262.531	264.49	262.531	268.126	316.899	315.435	315.435	315.914	315.435	315.451	315.435	316.706	315.435	317.202	393.212	396.421	396.421	400.233	396.421	396.433	396.421	401.487	396.421	405.312	431.323	398.015	398.015	400.027	398.015	398.018	398.015	409.408	398.015	411.423
408.6	263.686	238.092	237.764	239.195	237.764	237.768	237.764	239.526	280.357	262.418	262.418	265.575	262.418	262.433	262.418	264.158	262.418	267.33	304.037	315.365	315.365	315.742	315.365	315.379	315.365	316.398	315.365	316.788	380.496	396.343	396.343	399.53	396.343	396.353	396.343	400.643	396.343	403.84	446.921	397.705	397.705	399.374	397.705	397.708	397.705	407.599	397.705	409.271
408.5	243.969	238.097	237.734	238.935	237.734	237.737	237.734	239.301	270.636	262.365	262.365	265.114	262.366	262.378	262.365	263.907	262.365	266.668	300.592	315.276	315.276	315.571	315.276	315.286	315.276	316.11	315.276	316.416	426.131	396.197	396.197	398.856	396.197	396.205	396.197	399.834	396.197	402.501	423.105	397.544	397.544	398.922	397.544	397.546	397.544	406.096	397.544	407.476
408.4	231.373	238.105	237.703	238.708	237.703	237.705	237.703	239.112	284.918	262.223	262.223	264.61	262.223	262.233	262.223	263.584	262.223	265.982	327.995	315.197	315.197	315.427	315.197	315.206	315.197	315.868	315.197	316.106	404.286	396.157	396.157	398.369	396.157	396.163	396.157	399.227	396.157	401.446	414.787	397.435	397.435	398.571	397.435	397.437	397.435	404.792	397.435	405.929
408.3	226.358	238.091	237.647	238.487	237.647	237.649	237.647	238.933	281.675	262.1	262.1	264.168	262.1	262.108	262.1	263.3	262.1	265.377	327.393	315.123	315.123	315.301	315.123	315.129	315.123	315.66	315.123	315.845	409.633	396.091	396.091	397.922	396.091	396.096	396.091	398.67	396.091	400.506	425.793	397.256	397.256	398.189	397.256	397.257	397.256	403.574	397.256	404.509
408.2	247.732	238.086	237.597	238.297	237.597	237.599	237.597	238.788	276.583	262.008	262.008	263.796	262.008	262.014	262.008	263.063	262.008	264.858	293.421	314.991	314.991	315.128	314.991	314.996	314.991	315.418	314.991	315.561	432.205	395.913	395.913	397.421	395.913	395.917	395.913	398.069	395.913	399.582	431.513	397.039	397.039	397.802	397.039	397.04	397.039	402.441	397.039	403.205
408.1	234.363	238.12	237.581	238.163	237.581	237.583	237.581	238.703	298.299	261.778	261.778	263.32	261.778	261.783	261.778	262.704	261.778	264.251	308.495	314.951	314.951	315.057	314.951	314.956	314.951	315.291	314.951	315.401	418.008	395.804	395.804	397.045	395.804	395.807	395.804	397.603	395.804	398.848	412.577	396.94	396.94	397.561	396.94	396.941	396.94	401.538	396.94	402.158
408	248.957	238.118	237.525	238.007	237.525	237.526	237.525	238.601	298.574	261.545	261.545	262.872	261.545	261.549	261.545	262.355	261.545	263.686	301.566	314.87	314.87	314.951	314.87	314.873	314.87	315.137	314.87	315.221	412.779	395.721	395.721	396.738	395.721	395.723	395.721	397.217	395.721	398.238	396.003	396.935	396.935	397.439	396.935	396.935	396.935	400.831	396.935	401.336
407.9	250.824	238.111	237.459	237.857	237.459	237.46	237.459	238.509	283.921	261.403	261.403	262.542	261.404	261.407	261.403	262.11	261.403	263.252	298.861	314.773	314.773	314.834	314.773	314.776	314.773	314.983	314.773	315.047	388.331	395.685	395.685	396.515	395.685	395.687	395.685	396.923	395.685	397.756	412.717	396.835	396.835	397.243	396.835	396.835	396.835	400.131	396.835	400.54
407.8	262.23	238.051	237.337	237.664	237.337	237.337	237.337	238.378	268.863	261.356	261.356	262.331	261.356	261.359	261.356	261.971	261.356	262.95	303.297	314.703	314.703	314.75	314.703	314.705	314.703	314.867	314.703	314.916	387.956	395.647	395.647	396.321	395.647	395.649	395.647	396.667	395.647	397.343	419.094	396.694	396.694	397.023	396.694	396.694	396.694	399.47	396.694	399.8
407.7	260.363	238.004	237.223	237.491	237.223	237.223	237.223	238.273	277.557	261.253	261.253	262.086	261.254	261.256	261.253	261.788	261.253	262.623	309.562	314.672	314.672	314.707	314.672	314.674	314.672	314.8	314.672	314.837	389.081	395.615	395.615	396.162	395.615	395.616	395.615	396.455	395.615	397.003	417.218	396.564	396.564	396.828	396.564	396.564	396.564	398.891	396.564	399.155
407.6	256.274	237.984	237.129	237.348	237.129	237.129	237.129	238.204	287.24	261.089	261.089	261.799	261.089	261.091	261.089	261.552	261.089	262.264	307.512	314.628	314.628	314.655	314.629	314.63	314.628	314.728	314.628	314.755	403.798	395.575	395.575	396.017	395.575	395.576	395.575	396.263	395.575	396.707	414.817	396.448	396.448	396.66	396.448	396.449	396.448	398.393	396.448	398.604
407.5	244.967	238.024	237.09	237.269	237.09	237.09	237.09	238.204	299.671	260.845	260.845	261.448	260.845	260.846	260.845	261.245	260.845	261.85	298.505	314.531	314.531	314.55	314.531	314.532	314.531	314.607	314.531	314.628	403.884	395.534	395.534	395.889	395.534	395.534	395.534	396.096	395.534	396.452	383.191	396.365	396.365	396.534	396.366	396.366	396.365	397.987	396.365	398.156
407.4	260.537	237.992	236.974	237.12	236.974	236.974	236.974	238.138	272.231	260.772	260.772	261.284	260.773	260.774	260.772	261.118	260.772	261.631	287.371	314.366	314.366	314.38	314.366	314.366	314.366	314.424	314.366	314.44	406.535	395.479	395.479	395.764	395.48	395.48	395.479	395.935	395.479	396.221	411.389	396.271	396.271	396.404	396.271	396.271	396.271	397.615	396.271	397.75
407.3	235.302	238.073	236.966	237.084	236.966	236.966	236.966	238.192	261.643	260.767	260.767	261.2	260.768	260.768	260.767	261.064	260.767	261.499	309.408	314.336	314.336	314.346	314.336	314.336	314.336	314.38	314.336	314.392	412.611	395.395	395.395	395.623	395.396	395.396	395.395	395.765	395.395	395.994	423.347	396.099	396.099	396.205	396.099	396.099	396.099	397.209	396.099	397.315
407.2	238.174	238.165	236.96	237.056	236.96	236.96	236.96	238.261	279.373	260.649	260.649	261.015	260.651	260.65	260.649	260.904	260.649	261.272	322.223	314.287	314.287	314.295	314.288	314.288	314.287	314.321	314.287	314.33	401.735	395.364	395.364	395.546	395.365	395.364	395.364	395.663	395.364	395.846	388.506	396.052	396.052	396.135	396.052	396.052	396.052	396.967	396.052	397.051
407.1	238.077	238.263	236.954	237.032	236.954	236.954	236.954	238.34	271.388	260.581	260.581	260.889	260.583	260.582	260.581	260.8	260.581	261.11	308.495	314.252	314.252	314.258	314.252	314.252	314.252	314.278	314.252	314.284	410.189	395.291	395.291	395.435	395.292	395.291	395.291	395.532	395.291	395.677	393.063	396.033	396.033	396.099	396.033	396.033	396.033	396.785	396.033	396.851
407	234.612	236.03	234.612	234.674	234.612	234.612	234.612	236.093	258.087	260.566	260.566	260.824	260.568	260.566	260.566	260.752	260.566	261.013	296.383	314.144	314.144	314.148	314.144	314.144	314.144	314.163	314.144	314.168	412.07	395.209	395.209	395.322	395.21	395.209	395.209	395.401	395.209	395.516	404.925	395.977	395.977	396.028	395.977	395.977	395.977	396.591	395.977	396.643
406.9	210.257	211.791	210.257	210.307	210.257	210.257	210.257	211.841	257.253	260.545	260.545	260.762	260.548	260.545	260.545	260.704	260.545	260.924	313.897	314.142	314.142	314.145	314.143	314.142	314.142	314.156	314.142	314.161	402.921	395.171	395.171	395.26	395.172	395.171	395.171	395.325	395.171	395.416	389.942	389.942	389.942	389.982	389.942	389.942	389.942	390.442	389.942	390.482
406.8	226.34	227.998	226.34	226.38	226.34	226.34	226.34	228.039	255.517	260.513	260.513	260.695	260.517	260.514	260.513	260.649	260.513	260.834	320.287	314.104	314.104	314.106	314.105	314.104	314.104	314.115	314.104	314.118	397.459	395.159	395.159	395.23	395.161	395.159	395.159	395.282	395.159	395.355	363.767	363.767	363.767	363.798	363.767	363.767	363.767	364.173	363.767	364.205
406.7	227.031	228.821	227.031	227.063	227.032	227.031	227.031	228.854	274.233	260.427	260.427	260.578	260.431	260.427	260.427	260.541	260.427	260.697	305.555	314.052	314.052	314.054	314.054	314.053	314.052	314.06	314.052	314.063	406.555	395.103	395.103	395.158	395.106	395.103	395.103	395.2	395.103	395.258	398.77	398.77	398.77	398.794	398.77	398.77	398.77	399.099	398.77	399.124
406.6	238.628	240.557	238.628	238.653	238.629	238.628	238.628	240.583	264.963	260.398	260.398	260.524	260.404	260.398	260.398	260.495	260.398	260.626	298.188	313.956	313.956	313.957	313.958	313.956	313.956	313.962	313.956	313.965	394.399	395.1	395.1	395.142	395.103	395.1	395.1	395.177	395.1	395.223	393.625	393.625	393.625	393.643	393.625	393.625	393.625	393.89	393.625	393.909
406.5	262.18	264.254	262.18	262.2	262.181	262.18	262.18	264.275	254.881	260.363	260.363	260.468	260.37	260.363	260.363	260.445	260.363	260.557	335.486	313.824	313.824	313.825	313.826	313.824	313.824	313.828	313.824	313.831	382.162	395.037	395.037	395.07	395.041	395.037	395.037	395.097	395.037	395.135	398.355	398.355	398.355	398.369	398.355	398.355	398.355	398.567	398.355	398.582
406.4	241.141	243.368	241.141	241.157	241.142	241.141	241.141	243.385	261.247	261.247	261.247	261.333	261.256	261.247	261.247	261.315	261.247	261.411	307.797	307.797	307.797	307.798	307.8	307.797	307.797	307.8	307.797	307.804	408.549	408.549	408.549	408.575	408.554	408.549	408.549	408.597	408.549	408.628	419.309	419.309	419.309	419.32	419.31	419.309	419.309	419.479	419.309	419.491
406.3	226.527	228.916	226.527	226.539	226.529	226.527	226.527	228.93	275.106	275.106	275.106	275.177	275.117	275.106	275.106	275.164	275.106	275.247	284.481	284.481	284.481	284.481	284.484	284.481	284.481	284.483	284.481	284.487	403.34	403.34	403.34	403.36	403.346	403.34	403.34	403.377	403.34	403.403	397.225	397.225	397.225	397.234	397.226	397.225	397.225	397.361	397.225	397.371
406.2	228.62	231.178	228.62	228.63	228.622	228.62	228.62	231.19	270.587	270.587	270.587	270.646	270.601	270.587	270.587	270.635	270.587	270.708	304.598	304.598	304.598	304.598	304.602	304.598	304.598	304.6	304.598	304.604	385.639	385.639	385.639	385.654	385.647	385.639	385.639	385.668	385.639	385.691	409.464	409.464	409.464	409.47	409.466	409.464	409.464	409.572	409.464	409.58
406.1	236.746	239.479	236.746	236.754	236.749	236.746	236.746	239.49	252.109	252.109	252.109	252.158	252.126	252.109	252.109	252.15	252.109	252.215	303.438	303.438	303.438	303.438	303.443	303.438	303.438	303.439	303.438	303.445	382.825	382.825	382.825	382.837	382.835	382.825	382.825	382.848	382.825	382.87	379.646	379.646	379.646	379.651	379.648	379.646	379.646	379.731	379.646	379.738
406	238.171	241.087	238.171	238.177	238.175	238.171	238.171	241.097	273.661	273.661	273.661	273.701	273.683	273.661	273.661	273.695	273.661	273.756	313.655	313.655	313.655	313.655	313.661	313.655	313.655	313.656	313.655	313.663	394.589	394.589	394.589	394.598	394.601	394.589	394.589	394.606	394.589	394.627	394.319	394.319	394.319	394.323	394.322	394.319	394.319	394.387	394.319	394.393
405.9	234.648	237.755	234.648	234.653	234.653	234.648	234.648	237.764	261.401	261.401	261.401	261.434	261.428	261.401	261.401	261.43	261.401	261.488	293.096	293.096	293.096	293.096	293.105	293.096	293.096	293.097	293.096	293.105	374.789	374.789	374.789	374.796	374.805	374.789	374.789	374.803	374.789	374.825	392.364	392.364	392.364	392.367	392.367	392.364	392.364	392.417	392.364	392.423
405.8	248.571	251.875	248.571	248.575	248.578	248.571	248.571	251.885	260.212	260.212	260.212	260.238	260.244	260.212	260.212	260.235	260.212	260.294	286.655	286.655	286.655	286.655	286.666	286.655	286.655	286.655	286.655	286.666	389.941	389.941	389.941	389.946	389.96	389.941	389.941	389.951	389.941	389.976	390.493	390.493	390.493	390.495	390.497	390.493	390.493	390.534	390.493	390.54
405.7	239.659	243.166	239.659	239.662	239.668	239.659	239.659	243.178	259.381	259.381	259.381	259.403	259.421	259.381	259.381	259.401	259.381	259.462	289.813	289.813	289.813	289.813	289.827	289.813	289.813	289.814	289.813	289.827	400.899	400.899	400.899	400.903	400.923	400.899	400.899	400.907	400.899	400.935	387.679	387.679	387.679	387.68	387.684	387.679	387.679	387.711	387.679	387.718
405.6	250.952	254.668	250.952	250.954	250.963	250.952	250.952	254.681	263.081	263.081	263.081	263.099	263.13	263.081	263.081	263.097	263.081	263.163	281.145	281.145	281.145	281.145	281.163	281.145	281.145	281.146	281.145	281.163	413.289	413.289	413.289	413.292	413.319	413.289	413.289	413.295	413.289	413.328	397.538	397.538	397.538	397.539	397.545	397.538	397.538	397.563	397.538	397.572
405.5	247.336	251.267	247.336	247.338	247.35	247.336	247.336	251.283	276.699	276.699	276.699	276.714	276.758	276.699	276.699	276.712	276.699	276.786	290.406	290.406	290.406	290.406	290.428	290.406	290.406	290.406	290.406	290.428	401.276	401.276	401.276	401.278	401.313	401.276	401.276	401.281	401.276	401.32	393.95	393.95	393.95	393.951	393.959	393.95	393.95	393.97	393.95	393.979
405.4	239.831	243.983	239.831	239.832	239.849	239.831	239.831	244.002	258.471	258.471	258.471	258.483	258.543	258.471	258.471	258.482	258.471	258.566	293.033	293.033	293.033	293.033	293.06	293.033	293.033	293.033	293.033	293.06	403.056	403.056	403.056	403.058	403.102	403.056	403.056	403.06	403.056	403.107	357.533	357.533	357.533	357.534	357.545	357.533	357.533	357.548	357.533	357.561
405.3	247.019	251.395	247.019	247.02	247.042	247.019	247.019	251.418	256.798	256.798	256.798	256.807	256.885	256.798	256.798	256.807	256.798	256.904	295.867	295.867	295.867	295.867	295.9	295.867	295.867	295.867	295.867	295.9	376.081	376.081	376.081	376.082	376.137	376.081	376.081	376.083	376.081	376.141	385.949	385.949	385.949	385.95	385.964	385.949	385.949	385.961	385.949	385.976
405.2	245.394	249.997	245.394	245.395	245.423	245.394	245.394	250.027	265.012	265.012	265.012	265.019	265.118	265.012	265.012	265.019	265.012	265.133	294.563	294.563	294.563	294.563	294.604	294.563	294.563	294.563	294.563	294.605	375.749	375.749	375.749	375.75	375.818	375.749	375.749	375.751	375.749	375.821	398.105	398.105	398.105	398.106	398.124	398.105	398.105	398.114	398.105	398.134
405.1	267.801	272.635	267.801	267.802	267.837	267.801	267.801	272.672	281.729	281.729	281.729	281.735	281.857	281.729	281.729	281.735	281.729	281.869	281.222	281.222	281.222	281.222	281.274	281.222	281.222	281.222	281.222	281.274	374.531	374.531	374.531	374.532	374.616	374.531	374.531	374.533	374.531	374.618	384.477	384.477	384.477	384.477	384.501	384.477	384.477	384.483	384.477	384.508
405	250.308	255.375	250.308	250.308	250.353	250.308	250.308	255.421	256.856	256.856	256.856	256.861	257.011	256.856	256.856	256.861	256.856	257.021	307.797	307.797	307.797	307.797	307.862	307.797	307.797	307.797	307.797	307.862	383.883	383.883	383.883	383.884	383.987	383.883	383.883	383.884	383.883	383.988	381.659	381.659	381.659	381.659	381.69	381.659	381.659	381.664	381.659	381.695
404.9	244.829	250.129	244.829	244.829	244.886	244.829	244.829	250.186	237.796	237.796	237.796	237.8	237.982	237.796	237.796	237.8	237.796	237.99	313.556	313.556	313.556	313.556	313.635	313.556	313.556	313.556	313.556	313.635	386.009	386.009	386.009	386.01	386.135	386.009	386.009	386.01	386.009	386.136	362.956	362.956	362.956	362.956	362.995	362.956	362.956	362.96	362.956	362.999
404.8	233.611	239.144	233.611	233.611	233.682	233.611	233.611	239.216	263.343	263.343	263.344	263.346	263.567	263.343	263.343	263.346	263.343	263.574	297.934	297.934	297.934	297.934	298.032	297.934	297.934	297.934	297.934	298.032	389.836	389.836	389.836	389.836	389.989	389.836	389.836	389.837	389.836	389.99	375.938	375.938	375.938	375.938	375.987	375.938	375.938	375.941	375.938	375.99
404.7	252.56	258.326	252.56	252.56	252.649	252.56	252.56	258.415	273.74	273.74	273.74	273.742	274.008	273.74	273.74	273.743	273.74	274.014	304.92	304.92	304.92	304.92	305.04	304.92	304.92	304.92	304.92	305.04	385.828	385.828	385.828	385.828	386.014	385.828	385.828	385.828	385.828	386.015	358.089	358.089	358.089	358.089	358.151	358.089	358.089	358.092	358.089	358.153
404.6	241.314	247.31	241.314	241.314	241.425	241.314	241.314	247.421	259.923	259.923	259.924	259.925	260.244	259.923	259.923	259.925	259.923	260.249	318.117	318.117	318.117	318.117	318.263	318.117	318.117	318.117	318.117	318.263	370.599	370.599	370.599	370.599	370.825	370.599	370.599	370.6	370.599	370.825	361.731	361.731	361.731	361.731	361.808	361.731	361.731	361.733	361.731	361.81
404.5	238.741	247.074	240.852	240.852	240.989	240.852	240.852	247.211	254.916	254.916	254.917	254.917	255.299	254.916	254.916	254.918	254.916	255.303	304.777	304.777	304.777	304.777	304.955	304.777	304.777	304.777	304.777	304.955	403.978	403.978	403.978	403.978	404.25	403.978	403.978	403.978	403.978	404.25	374.217	374.217	374.217	374.217	374.313	374.217	374.217	374.219	374.217	374.314
404.4	242.519	247.291	240.848	240.848	241.018	240.847	240.847	247.461	252.855	252.855	252.856	252.857	253.311	252.855	252.855	252.857	252.855	253.314	288.337	288.337	288.337	288.337	288.554	288.337	288.337	288.337	288.337	288.554	360.982	360.982	360.982	360.982	361.309	360.982	360.982	360.982	360.982	361.31	364.187	364.187	364.187	364.187	364.306	364.187	364.187	364.188	364.187	364.307
404.3	246.117	247.492	240.833	240.833	241.042	240.833	240.833	247.702	245.584	245.584	245.585	245.585	246.125	245.584	245.584	245.585	245.584	246.127	291.317	291.317	291.317	291.317	291.581	291.317	291.317	291.317	291.317	291.581	387.611	387.611	387.611	387.611	388.005	387.611	387.611	387.611	387.611	388.005	385.369	375.924	375.924	375.924	376.072	375.924	375.924	375.925	375.924	376.072
404.2	244.382	247.691	240.823	240.823	241.08	240.823	240.823	247.949	250.898	250.898	250.899	250.899	251.538	250.898	250.898	250.899	250.898	251.541	291.086	291.086	291.086	291.086	291.407	291.086	291.086	291.086	291.086	291.407	364.039	364.039	364.039	364.039	364.51	364.039	364.039	364.039	364.039	364.51	378.338	375.914	375.914	375.914	376.096	375.914	375.914	375.914	375.914	376.096
404.1	244.722	247.878	240.813	240.812	241.127	240.812	240.812	248.194	270.173	270.173	270.174	270.173	270.929	270.173	270.173	270.173	270.173	270.932	307.801	307.801	307.801	307.801	308.189	307.801	307.801	307.801	307.801	308.189	390.846	390.846	390.846	390.846	391.409	390.846	390.846	390.846	390.846	391.409	362.364	375.855	375.855	375.855	376.08	375.855	375.855	375.856	375.855	376.08
404	249.182	248.044	240.79	240.789	241.173	240.789	240.789	248.43	251.774	251.774	251.776	251.774	252.665	251.774	251.774	251.774	251.774	252.668	296.599	296.599	296.599	296.599	297.067	296.599	296.599	296.599	296.599	297.067	375.313	375.313	375.313	375.313	375.983	375.313	375.313	375.313	375.313	375.983	363.215	375.801	375.801	375.801	376.077	375.801	375.801	375.801	375.801	376.077
403.9	241.477	248.222	240.788	240.787	241.256	240.787	240.787	248.692	257.433	251.749	251.751	251.749	252.797	251.749	251.749	251.749	251.749	252.8	265.728	296.479	296.479	296.479	297.042	296.479	296.479	296.479	296.479	297.042	369.169	375.29	375.29	375.29	376.087	375.29	375.29	375.29	375.29	376.087	353.378	375.704	375.704	375.704	376.042	375.704	375.704	375.705	375.704	376.042
403.8	238.41	248.383	240.782	240.78	241.351	240.78	240.78	248.955	264.331	251.692	251.695	251.692	252.921	251.692	251.692	251.692	251.692	252.925	279.421	296.412	296.412	296.412	297.087	296.412	296.412	296.412	296.412	297.087	389.73	375.236	375.236	375.236	376.181	375.236	375.236	375.236	375.236	376.181	386.181	375.659	375.659	375.659	376.072	375.659	375.659	375.659	375.659	376.072
403.7	269.073	248.455	240.704	240.702	241.393	240.702	240.702	249.148	268.471	251.616	251.62	251.617	253.055	251.616	251.616	251.617	251.616	253.059	304.09	296.382	296.382	296.382	297.189	296.382	296.382	296.382	296.382	297.189	358.834	375.175	375.175	375.175	376.292	375.175	375.175	375.175	375.175	376.292	394.907	375.575	375.575	375.575	376.079	375.575	375.575	375.575	375.575	376.079
403.6	244.146	248.582	240.695	240.692	241.527	240.692	240.692	249.42	246.111	251.592	251.597	251.592	253.271	251.592	251.592	251.592	251.592	253.277	293.855	296.372	296.372	296.372	297.334	296.372	296.372	296.372	296.372	297.334	369.893	375.156	375.156	375.156	376.473	375.156	375.156	375.156	375.156	376.473	384.647	375.536	375.536	375.536	376.148	375.536	375.536	375.536	375.536	376.148
403.5	234.262	248.687	240.678	240.674	241.68	240.674	240.674	249.696	257.706	251.564	251.57	251.564	253.52	251.564	251.564	251.564	251.564	253.527	299.9	296.358	296.358	296.358	297.502	296.358	296.358	296.358	296.358	297.502	378.319	375.144	375.144	375.144	376.693	375.144	375.144	375.144	375.144	376.693	362.492	375.48	375.48	375.48	376.221	375.48	375.48	375.48	375.48	376.221
403.4	240.896	248.794	240.678	240.673	241.88	240.673	240.673	250.006	263.683	251.51	251.517	251.51	253.783	251.51	251.51	251.51	251.51	253.791	291.253	296.339	296.339	296.339	297.695	296.339	296.339	296.339	296.339	297.695	384.047	375.111	375.111	375.111	376.928	375.111	375.111	375.111	375.111	376.928	360.983	375.417	375.418	375.417	376.311	375.417	375.417	375.417	375.417	376.311
403.3	234.508	248.863	240.663	240.656	242.099	240.656	240.656	250.313	263.863	251.454	251.464	251.454	254.089	251.454	251.454	251.454	251.454	254.099	311.54	296.279	296.279	296.279	297.883	296.279	296.279	296.279	296.279	297.883	375.477	375.109	375.11	375.109	377.237	375.109	375.109	375.109	375.109	377.237	379.188	375.401	375.401	375.401	376.475	375.401	375.401	375.401	375.401	376.476
403.2	250.018	248.906	240.638	240.63	242.354	240.63	240.63	250.638	262.911	251.402	251.414	251.402	254.449	251.402	251.403	251.402	251.402	254.462	278.68	296.21	296.21	296.21	298.103	296.21	296.21	296.21	296.21	298.103	386.563	375.067	375.067	375.067	377.552	375.067	375.067	375.067	375.067	377.552	377.86	375.39	375.39	375.39	376.68	375.39	375.39	375.39	375.39	376.68
403.1	267.521	248.883	240.566	240.555	242.609	240.555	240.555	250.947	268.089	251.327	251.342	251.327	254.842	251.327	251.328	251.327	251.327	254.858	293.799	296.201	296.201	296.201	298.43	296.201	296.201	296.201	296.201	298.43	401.864	374.967	374.967	374.967	377.863	374.967	374.967	374.967	374.967	377.863	364.766	375.345	375.345	375.345	376.889	375.345	375.345	375.345	375.345	376.89
403	257.65	248.87	240.521	240.508	242.946	240.508	240.508	251.322	257.528	251.299	251.318	251.299	255.345	251.299	251.3	251.299	251.299	255.364	309.811	296.147	296.147	296.147	298.766	296.147	296.147	296.147	296.147	298.766	386.377	374.924	374.924	374.924	378.291	374.924	374.924	374.924	374.924	378.291	382.263	375.315	375.315	375.315	377.158	375.315	375.315	375.315	375.315	377.159
402.9	255.295	248.841	240.484	240.467	243.352	240.467	240.467	251.744	250.913	251.298	251.321	251.298	255.944	251.298	251.299	251.298	251.298	255.968	297.589	296.141	296.141	296.141	299.21	296.141	296.141	296.141	296.141	299.21	377.883	374.913	374.913	374.913	378.815	374.913	374.913	374.913	374.913	378.816	372.887	375.304	375.305	375.304	377.496	375.304	375.304	375.304	375.304	377.497
402.8	267.245	248.758	240.414	240.392	243.795	240.392	240.392	252.184	258.437	251.265	251.294	251.265	256.589	251.265	251.267	251.265	251.265	256.619	290.579	296.12	296.12	296.12	299.704	296.12	296.12	296.12	296.12	299.704	369.795	374.894	374.895	374.894	379.405	374.894	374.894	374.894	374.894	379.406	371.095	375.286	375.287	375.286	377.884	375.286	375.286	375.286	375.286	377.885
402.7	251.923	248.7	240.388	240.36	244.361	240.36	240.36	252.729	255.077	251.248	251.283	251.248	257.332	251.248	251.25	251.248	251.248	257.369	309.578	296.067	296.067	296.067	300.241	296.067	296.067	296.067	296.067	300.241	374.351	374.892	374.893	374.892	380.094	374.892	374.892	374.892	374.892	380.094	381.453	375.259	375.26	375.259	378.327	375.259	375.259	375.259	375.259	378.328
402.6	273.911	248.563	240.302	240.267	244.954	240.267	240.267	253.286	262.469	251.198	251.241	251.198	258.134	251.198	251.2	251.198	251.198	258.179	304.108	296.035	296.035	296.035	300.884	296.035	296.035	296.035	296.035	300.884	366.963	374.863	374.864	374.863	380.844	374.863	374.863	374.863	374.863	380.845	386.119	375.212	375.213	375.212	378.825	375.212	375.212	375.212	375.212	378.827
402.5	246.321	248.484	240.295	240.25	245.734	240.25	240.25	254.013	274.278	251.094	251.147	251.094	258.981	251.094	251.096	251.094	251.094	259.037	304.411	296.002	296.002	296.002	301.619	296.002	296.002	296.002	296.002	301.619	358.121	374.801	374.802	374.801	381.659	374.801	374.801	374.801	374.801	381.661	362.971	375.159	375.161	375.159	379.409	375.159	375.159	375.159	375.159	379.41
402.4	234.329	248.383	240.29	240.233	246.632	240.233	240.233	254.838	275.059	250.986	251.051	250.986	259.933	250.986	250.989	250.986	250.986	260.002	325.835	295.885	295.885	295.885	302.372	295.885	295.885	295.885	295.885	302.372	370.213	374.784	374.786	374.784	382.628	374.784	374.784	374.784	374.784	382.63	389.249	375.098	375.101	375.098	380.077	375.098	375.098	375.098	375.098	380.08
402.3	256.4	248.237	240.26	240.188	247.628	240.188	240.188	255.748	274.204	250.881	250.96	250.881	261.005	250.881	250.885	250.881	250.881	261.089	326.562	295.764	295.764	295.764	303.236	295.764	295.764	295.764	295.764	303.236	387.719	374.735	374.738	374.735	383.683	374.735	374.736	374.735	374.735	383.686	390.057	375.033	375.036	375.033	380.847	375.033	375.033	375.033	375.033	380.85
402.2	288.442	247.987	240.143	240.054	248.675	240.054	240.054	256.698	261.002	250.836	250.932	250.835	262.261	250.835	250.841	250.835	250.835	262.363	340.284	295.589	295.589	295.589	304.171	295.589	295.589	295.589	295.589	304.172	396.365	374.655	374.658	374.655	384.833	374.655	374.655	374.655	374.655	384.836	392.219	374.959	374.963	374.959	381.723	374.959	374.959	374.959	374.959	381.728
402.1	272.618	247.766	240.075	239.963	249.92	239.963	239.963	257.835	271.67	250.743	250.859	250.742	263.603	250.742	250.748	250.742	250.742	263.728	311.27	295.527	295.528	295.527	305.357	295.527	295.527	295.527	295.527	305.358	399.501	374.562	374.566	374.562	386.108	374.562	374.562	374.562	374.562	386.113	388.35	374.901	374.906	374.901	382.745	374.901	374.901	374.901	374.901	382.75
402	266.09	247.544	240.03	239.891	251.352	239.891	239.891	259.145	276.048	250.629	250.77	250.628	265.069	250.628	250.636	250.628	250.628	265.221	317.253	295.442	295.442	295.442	306.671	295.442	295.442	295.442	295.442	306.672	410.251	374.429	374.435	374.429	387.492	374.429	374.429	374.429	374.429	387.498	391.113	374.83	374.838	374.83	383.895	374.83	374.83	374.83	374.83	383.903
401.9	278.086	247.275	239.957	239.784	252.935	239.784	239.784	260.598	282.677	250.486	250.656	250.483	266.656	250.483	250.493	250.483	250.483	266.84	320.735	295.343	295.343	295.343	308.144	295.343	295.343	295.343	295.343	308.145	408.233	374.303	374.31	374.303	389.041	374.303	374.303	374.303	374.303	389.049	428.041	374.599	374.609	374.599	385.06	374.599	374.599	374.599	374.599	385.07
401.8	270.882	247.014	239.911	239.697	254.755	239.697	239.697	262.284	267.637	250.41	250.615	250.406	268.469	250.406	250.418	250.406	250.406	268.693	330.689	295.204	295.204	295.204	309.755	295.204	295.204	295.204	295.204	309.756	400.371	374.205	374.216	374.205	390.787	374.205	374.206	374.205	374.205	390.798	414.216	374.427	374.44	374.427	386.455	374.427	374.428	374.427	374.427	386.468
401.7	281.281	246.713	239.845	239.582	256.77	239.582	239.582	264.164	283.125	250.264	250.51	250.259	270.38	250.259	250.273	250.259	250.259	270.652	320.415	295.104	295.106	295.104	311.596	295.104	295.104	295.104	295.104	311.598	382.551	374.175	374.188	374.174	392.777	374.174	374.176	374.174	374.174	392.792	391.635	374.353	374.369	374.353	388.134	374.353	374.353	374.353	374.353	388.151
401.6	296.182	246.359	239.748	239.424	258.977	239.424	239.424	266.236	277.649	250.144	250.438	250.135	272.49	250.135	250.153	250.135	250.135	272.818	318.562	295.012	295.014	295.012	313.648	295.012	295.012	295.012	295.012	313.65	397.52	374.087	374.105	374.087	394.911	374.087	374.089	374.087	374.087	394.93	395.021	374.263	374.285	374.263	389.997	374.263	374.263	374.263	374.263	390.02
401.5	246.842	246.132	239.802	239.403	261.571	239.403	239.403	268.697	309.797	249.879	250.229	249.867	274.634	249.867	249.888	249.867	249.867	275.03	346.447	294.81	294.812	294.81	315.805	294.81	294.81	294.81	294.81	315.808	419.411	373.918	373.942	373.918	397.159	373.918	373.92	373.918	373.918	397.185	392.188	374.185	374.214	374.185	392.087	374.185	374.186	374.185	374.185	392.116
401.4	263.674	245.851	239.823	239.336	264.38	239.336	239.336	271.383	298.447	249.666	250.081	249.648	277.013	249.648	249.674	249.648	249.648	277.491	327.189	294.683	294.686	294.683	318.266	294.683	294.683	294.683	294.683	318.27	405.445	373.801	373.831	373.8	399.662	373.8	373.803	373.8	373.8	399.696	423.659	373.97	374.008	373.97	394.266	373.97	373.971	373.97	373.97	394.305
401.3	281.001	245.516	239.815	239.22	267.418	239.22	239.22	274.309	280.97	249.534	250.024	249.507	279.658	249.507	249.539	249.507	249.507	280.234	307.569	294.632	294.637	294.632	321.042	294.632	294.632	294.632	294.632	321.048	414.868	373.649	373.687	373.647	402.34	373.647	373.651	373.647	373.647	402.385	413.161	373.8	373.849	373.8	396.75	373.8	373.801	373.8	373.8	396.8
401.2	297.254	245.129	239.781	239.058	270.699	239.058	239.058	277.493	283.398	249.394	249.969	249.354	282.481	249.354	249.393	249.354	249.354	283.175	330.399	294.492	294.498	294.491	323.977	294.491	294.491	294.491	294.491	323.985	407.455	373.523	373.573	373.521	405.259	373.521	373.526	373.521	373.521	405.317	410.26	373.642	373.705	373.642	399.51	373.642	373.644	373.642	373.642	399.575
401.1	290.644	244.756	239.79	238.915	274.317	238.915	238.915	281.034	289.481	249.231	249.904	249.173	285.465	249.173	249.22	249.173	249.173	286.3	331.183	294.349	294.356	294.347	327.166	294.347	294.347	294.347	294.347	327.178	423.868	373.337	373.4	373.333	408.331	373.333	373.34	373.333	373.333	408.409	397.387	373.54	373.619	373.539	402.588	373.539	373.541	373.539	373.539	402.672
401	294.253	244.371	239.819	238.76	278.241	238.76	238.76	284.91	294.719	249.051	249.834	248.968	288.611	248.968	249.024	248.968	248.968	289.616	333.199	294.197	294.207	294.194	330.611	294.194	294.195	294.194	294.194	330.627	425.145	373.146	373.226	373.14	411.614	373.14	373.149	373.14	373.14	411.715	396.527	373.441	373.542	373.439	405.941	373.439	373.442	373.439	373.439	406.049
400.9	299.79	243.968	239.869	238.59	282.459	238.59	238.59	289.115	305.547	248.832	249.737	248.713	291.888	248.713	248.781	248.713	248.713	293.097	333.227	294.046	294.058	294.041	334.322	294.041	294.041	294.041	294.041	334.346	437.019	372.913	373.012	372.902	415.064	372.902	372.914	372.902	372.902	415.197	399.447	373.33	373.458	373.326	409.556	373.326	373.33	373.326	373.326	409.697
400.8	291.39	243.587	239.982	238.443	287.008	238.443	238.443	293.69	324.255	248.541	249.579	248.373	295.253	248.373	248.454	248.373	248.373	296.708	348.219	293.836	293.852	293.828	338.245	293.828	293.828	293.828	293.828	338.278	408.709	372.786	372.909	372.768	418.826	372.768	372.784	372.768	372.768	419.001	404.124	373.199	373.36	373.192	413.429	373.192	373.198	373.192	373.192	413.61
400.7	317.116	243.135	240.069	238.224	291.789	238.224	238.224	298.544	318.031	248.296	249.478	248.059	298.806	248.059	248.156	248.059	248.059	300.558	341.269	293.655	293.673	293.641	342.478	293.641	293.642	293.641	293.641	342.525	418.885	372.627	372.775	372.596	422.745	372.596	372.617	372.596	372.596	422.976	410.567	373.043	373.243	373.03	417.558	373.03	373.038	373.03	373.03	417.791
400.6	290.168	242.759	240.284	238.08	296.938	238.08	238.08	303.822	309.869	248.111	249.446	247.781	302.541	247.781	247.897	247.781	247.781	304.653	330.452	293.519	293.54	293.496	347.013	293.496	293.498	293.496	293.496	347.08	413.557	372.494	372.67	372.443	426.868	372.443	372.47	372.443	372.443	427.173	403.003	372.922	373.168	372.9	422.012	372.9	372.91	372.9	372.9	422.313
400.5	294.739	242.373	240.547	237.922	302.353	237.922	237.922	309.429	308.087	247.968	249.459	247.509	306.414	247.509	247.647	247.509	247.509	308.96	342.663	293.339	293.361	293.303	351.748	293.303	293.305	293.303	293.303	351.844	426.348	372.325	372.53	372.242	431.11	372.242	372.277	372.242	372.242	431.515	428.855	372.697	372.996	372.657	426.61	372.657	372.671	372.657	372.657	427.001
400.4	299.059	241.976	240.868	237.752	308.03	237.752	237.752	315.371	318.162	247.821	249.468	247.191	310.348	247.191	247.355	247.191	247.191	313.419	346.426	293.152	293.171	293.094	356.702	293.094	293.096	293.094	293.094	356.84	427.06	372.17	372.401	372.038	435.494	372.038	372.083	372.038	372.038	436.035	443.723	372.417	372.773	372.348	431.382	372.348	372.366	372.348	372.348	431.892
400.3	329.537	241.5	241.187	237.496	313.857	237.496	237.496	321.552	327.288	247.689	249.484	246.83	314.323	246.83	247.024	246.83	246.83	318.03	344.357	292.984	292.994	292.892	361.878	292.892	292.896	292.892	292.892	362.075	441.021	371.991	372.236	371.78	439.945	371.78	371.838	371.78	371.78	440.67	433.071	372.2	372.614	372.085	436.416	372.085	372.108	372.085	372.085	437.084
400.2	350.797	240.968	241.546	237.18	319.814	237.18	237.18	327.966	319.464	247.665	249.588	246.503	318.387	246.503	246.732	246.503	246.503	322.863	354.056	292.795	292.787	292.652	367.203	292.652	292.656	292.652	292.652	367.486	457.157	371.792	372.031	371.462	444.427	371.462	371.536	371.462	371.462	445.401	439.317	371.986	372.453	371.793	441.612	371.793	371.823	371.793	371.793	442.495
400.1	316.955	240.535	242.103	236.958	326.012	236.958	236.958	334.733	327.568	247.697	249.715	246.138	322.437	246.138	246.408	246.138	246.138	327.844	373.473	292.555	292.51	292.334	372.609	292.334	292.34	292.334	292.334	373.013	437.193	371.726	371.928	371.216	449.038	371.216	371.312	371.216	371.216	450.355	439.36	371.817	372.319	371.5	446.962	371.5	371.539	371.5	371.5	448.137
400	318.588	240.101	242.773	236.731	332.304	236.731	236.731	341.716	329.159	247.845	249.902	245.764	326.467	245.764	246.082	245.764	245.764	333.004	380.187	292.326	292.219	291.988	378.11	291.988	291.997	291.988	291.988	378.687	444.507	371.723	371.828	370.943	453.64	370.943	371.064	370.943	370.943	455.427	454.244	371.651	372.152	371.14	452.369	371.14	371.191	371.14	371.14	453.942
399.9	322.413	239.663	243.566	236.492	338.629	236.492	236.492	348.872	352.635	248.036	250.058	245.282	330.341	245.282	245.655	245.282	245.282	338.243	386.762	292.123	291.916	291.616	383.663	291.616	291.628	291.616	291.616	384.483	427.446	371.907	371.827	370.732	458.278	370.732	370.886	370.732	370.732	460.701	453.054	371.597	372.028	370.785	457.837	370.785	370.85	370.785	370.785	459.958
399.8	313.185	239.258	244.532	236.279	344.961	236.279	236.279	356.193	358.898	248.386	250.268	244.771	334.096	244.771	245.207	244.771	244.771	343.645	397.931	291.953	291.586	291.198	389.205	291.198	291.214	291.198	291.198	390.365	468.375	372.115	371.716	370.368	462.69	370.368	370.562	370.368	370.368	465.98	458.875	371.675	371.932	370.402	463.282	370.402	370.485	370.402	370.402	466.168
399.7	334.344	238.799	245.604	236.006	351.141	236.006	236.006	363.532	370.883	248.909	250.517	244.203	337.663	244.203	244.713	244.203	244.203	349.193	412.089	291.835	291.222	290.722	394.672	290.722	290.744	290.722	290.722	396.306	484.689	372.51	371.602	369.941	466.92	369.941	370.187	369.941	369.941	471.395	485.024	371.862	371.776	369.905	468.557	369.905	370.011	369.905	369.905	472.492
399.6	378.327	238.224	246.743	235.609	357.023	235.609	235.609	370.771	367.615	249.723	250.881	243.647	341.068	243.647	244.241	243.647	243.647	354.972	424.235	291.812	290.837	290.197	400.015	290.197	290.226	290.197	290.197	402.298	480.363	373.244	371.565	369.529	470.995	369.529	369.838	369.529	369.529	477.054	483.832	372.375	371.687	369.41	473.716	369.41	369.545	369.41	369.41	479.092
399.5	359.805	237.706	248.152	235.263	362.711	235.263	235.263	378.042	359.002	250.907	251.395	243.127	344.293	243.127	243.818	243.127	243.127	361.031	424.377	291.985	290.486	289.67	405.207	289.67	289.708	289.67	289.67	408.378	494.721	374.389	371.545	369.062	474.793	369.062	369.447	369.062	369.062	482.988	503.745	373.253	371.589	368.827	478.601	368.827	368.998	368.827	368.827	485.959
399.4	369.027	237.171	249.761	234.891	368.051	234.891	234.891	385.2	351.558	252.519	252.065	242.639	347.288	242.639	243.44	242.639	242.639	367.395	426.203	292.423	290.166	289.133	410.186	289.133	289.184	289.133	289.133	414.562	501.017	376.088	371.586	368.57	478.295	368.57	369.051	368.57	368.57	489.311	487.095	374.8	371.66	368.313	483.276	368.313	368.529	368.313	368.313	493.324
399.3	388.648	236.588	251.56	234.463	372.937	234.463	234.463	392.159	367.856	254.536	252.795	242.075	349.905	242.075	243.001	242.075	242.075	374.013	422.873	293.217	289.916	288.607	414.907	288.607	288.675	288.607	288.607	420.896	501.402	378.552	371.737	368.074	481.472	368.074	368.673	368.074	368.074	496.211	511.385	377.045	371.725	367.692	487.494	367.692	367.965	367.692	367.692	501.152
399.2	401.063	235.975	253.592	233.999	377.315	233.999	233.999	398.884	384.566	257.021	253.597	241.433	352.102	241.433	242.502	241.433	241.433	380.923	421.967	294.455	289.726	288.082	419.297	288.082	288.171	288.082	288.082	427.402	541.309	381.849	371.852	367.428	484.128	367.428	368.168	367.428	367.428	503.714	533.542	380.26	371.809	366.972	491.206	366.972	367.313	366.972	366.972	509.671
399.1	422.045	235.31	255.853	233.475	381.089	233.475	233.475	405.301	370.243	260.185	254.622	240.853	353.974	240.853	242.083	240.853	240.853	388.305	441.679	296.208	289.539	287.478	423.21	287.478	287.595	287.478	287.478	434.118	536.223	386.339	372.116	366.798	486.387	366.798	367.71	366.798	366.798	512.158	533.945	384.783	372.036	366.248	494.44	366.248	366.673	366.248	366.248	519.189
399	427.544	234.636	258.408	232.935	384.2	232.935	232.935	411.373	378.398	263.999	255.78	240.233	355.391	240.233	241.647	240.233	240.233	396.118	432.547	298.704	289.472	286.908	426.7	286.908	287.06	286.908	286.908	441.213	523.647	392.409	372.587	366.213	488.237	366.213	367.337	366.213	366.213	521.931	524.222	390.973	372.469	365.562	497.18	365.562	366.092	365.562	365.562	530.029
398.9	399.617	234.046	261.381	232.471	386.674	232.471	232.471	417.159	415.605	268.404	256.952	239.443	356.197	239.443	241.063	239.443	239.443	404.287	452.989	301.976	289.435	286.255	429.594	286.255	286.452	286.255	286.255	448.694	535.001	400.153	373.208	365.583	489.553	365.583	366.961	365.583	365.583	533.125	547.261	399.058	372.974	364.773	499.23	364.773	365.431	364.773	364.773	542.375
398.8	406.419	233.442	264.717	231.986	388.402	231.986	231.986	422.589	413.879	273.634	258.326	238.657	356.546	238.657	240.508	238.657	238.657	413.041	446.281	306.348	289.55	285.625	431.947	285.625	285.881	285.625	285.625	456.85	565.932	409.833	373.912	364.836	490.234	364.836	366.515	364.836	364.836	545.987	573.882	409.256	373.557	363.865	500.5	363.865	364.678	363.865	363.865	556.396
398.7	396.778	232.871	268.454	231.527	389.395	231.527	231.527	427.665	427.026	279.668	259.845	237.809	356.353	237.809	239.919	237.809	237.809	422.359	467.239	311.869	289.728	284.911	433.607	284.911	285.239	284.911	284.911	465.711	573.729	421.804	374.809	364.056	490.345	364.056	366.097	364.056	364.056	560.886	569.85	421.945	374.407	362.971	501.053	362.971	363.97	362.971	362.971	572.463
398.6	405.594	232.28	272.556	231.042	389.577	231.042	231.042	432.328	440.437	286.549	261.519	236.896	355.61	236.896	239.296	236.896	236.896	432.286	486.175	318.699	290.01	284.119	434.546	284.119	284.54	284.119	284.119	475.437	584.041	436.168	375.944	363.236	489.862	363.236	365.714	363.236	363.236	577.981	580.781	437.276	375.464	362.025	500.852	362.025	363.255	362.025	362.025	590.77
398.5	425.894	231.64	277.006	230.5	388.904	230.5	230.5	436.55	435.529	294.351	263.443	236.002	354.395	236.002	238.725	236.002	236.002	442.909	495.139	327.074	290.444	283.289	434.775	283.289	283.824	283.289	283.289	486.248	602.631	453.175	377.317	362.342	488.75	362.342	365.336	362.342	362.342	597.55	590.928	455.096	376.748	361.031	499.889	361.031	362.535	361.031	361.031	611.174
398.4	458.195	230.913	281.782	229.866	387.345	229.866	229.866	440.309	436.59	302.987	265.598	235.098	352.687	235.098	238.181	235.098	235.098	454.158	512.394	337.084	291.06	282.389	434.246	282.389	283.067	282.389	282.389	498.291	625.673	472.599	378.921	361.36	486.977	361.36	364.958	361.36	361.36	619.375	589.716	475.182	378.339	360.039	498.211	360.039	361.869	360.039	360.039	633.484
398.3	446.115	230.225	287.012	229.264	385.001	229.264	229.264	443.711	473.781	312.206	267.83	234.023	350.333	234.023	237.504	234.023	234.023	465.804	508.791	348.81	291.927	281.498	432.984	281.498	282.352	281.498	281.498	511.579	628.687	494.37	380.864	360.363	484.634	360.363	364.675	360.363	360.363	643.456	645.991	496.755	380.069	358.797	495.582	358.797	361.017	358.797	358.797	657.032
398.2	411.83	229.635	292.772	228.755	381.958	228.755	228.755	446.855	462.593	322.089	270.363	232.993	347.57	232.993	236.913	232.993	232.993	477.955	523.872	362.163	293.061	280.545	430.972	280.545	281.619	280.545	280.545	526.18	644.398	517.979	383.182	359.303	481.708	359.303	364.462	359.303	359.303	669.422	658.509	519.005	382.105	357.496	492.212	357.496	360.186	357.496	357.496	681.02
398.1	440.376	228.971	298.91	228.166	378.131	228.166	228.166	449.68	453.838	332.436	273.191	231.999	344.409	231.999	236.402	231.999	231.999	490.443	553.745	376.964	294.385	279.471	428.167	279.471	280.811	279.471	279.471	541.916	711.627	542.479	385.695	357.988	478.033	357.988	364.129	357.988	357.988	696.372	707.64	540.592	384.313	355.976	487.906	355.976	359.218	355.976	355.976	704.101
398	455.729	228.268	305.414	227.532	373.607	227.532	227.532	452.225	467.099	342.906	276.218	230.94	340.783	230.94	235.873	230.94	230.94	502.961	563.336	392.92	296.061	278.354	424.676	278.354	280.023	278.354	278.354	558.617	713.9	567.159	388.661	356.66	473.885	356.66	363.935	356.66	356.66	723.659	784.813	559.837	386.62	354.114	482.665	354.114	358.003	354.114	354.114	724.782
397.9	438.962	227.615	312.355	226.943	368.538	226.943	226.943	454.621	505.799	353.089	279.328	229.702	336.608	229.702	235.214	229.702	229.702	515.135	565.844	409.613	298.124	277.224	420.563	277.224	279.288	277.224	277.224	575.917	716.507	590.813	392.112	355.318	469.302	355.318	363.916	355.318	355.318	750.189	784.32	575.578	389.422	352.247	476.881	352.247	356.9	352.247	352.247	742.041
397.8	459.323	226.907	319.604	226.296	362.887	226.296	226.296	456.806	500.708	362.821	282.714	228.481	332.119	228.481	234.625	228.481	228.481	526.835	595.475	426.313	300.516	275.972	415.764	275.972	278.515	275.972	275.972	593.192	713.08	612.073	396.186	353.983	464.35	353.983	364.115	353.983	353.983	774.775	737.86	586.63	392.887	350.572	470.813	350.572	356.125	350.572	350.572	754.738
397.7	425.128	226.298	327.278	225.743	356.878	225.743	225.743	458.97	505.97	371.695	286.323	227.231	327.31	227.231	234.059	227.231	227.231	537.694	612.696	442.289	303.333	274.648	410.38	274.648	277.767	274.648	274.648	609.826	826.28	629.1	400.416	352.221	458.642	352.221	364.103	352.221	352.221	795.599	766.44	591.308	396.709	348.767	464.201	348.767	355.361	348.767	348.767	761.277
397.6	447.623	225.63	335.177	225.125	350.416	225.125	225.125	460.974	510.192	379.351	290.148	225.956	322.228	225.956	233.525	225.956	225.956	547.383	609.156	456.799	306.652	273.332	404.547	273.332	277.134	273.332	273.332	625.135	862.267	641.078	405.104	350.318	452.513	350.318	364.189	350.318	350.318	811.931	769.787	589.297	401.058	346.939	457.223	346.939	354.732	346.939	346.939	761.492
397.5	475.283	224.887	343.236	224.428	343.568	224.428	224.428	462.834	550.119	385.278	294.015	224.496	316.755	224.496	232.863	224.496	224.496	555.422	615.343	468.814	310.526	271.987	398.288	271.987	276.609	271.987	271.987	638.275	842.067	646.837	410.482	348.483	446.225	348.483	364.639	348.483	348.483	822.734	745.573	580.78	406.054	345.209	450.053	345.209	354.403	345.209	345.209	755.663
397.4	488.854	224.107	351.437	223.692	336.473	223.692	223.692	464.634	590.967	389.165	297.899	222.845	310.93	222.845	232.068	222.845	222.845	561.525	643.405	477.486	314.797	270.527	391.58	270.527	276.101	270.527	270.527	648.384	808.82	646.263	416.722	346.765	439.876	346.765	365.512	346.765	346.765	828.076	722.487	566.176	411.651	343.571	442.773	343.571	354.375	343.571	343.571	744.264
397.3	466.929	223.389	359.785	223.014	329.303	223.014	223.014	466.449	565.681	391.068	302.072	221.301	305.091	221.301	231.438	221.301	221.301	565.766	649.831	482.293	319.681	269.035	384.573	269.035	275.749	269.035	269.035	655.191	821.407	638.863	423.555	344.995	433.346	344.995	366.646	344.995	344.995	827.426	694.287	546.816	417.865	342.048	435.486	342.048	354.685	342.048	342.048	728.706
397.2	502.239	222.576	368.039	222.237	321.969	222.237	222.237	468.11	579.569	390.652	306.33	219.687	299.106	219.687	230.798	219.687	219.687	567.825	671.633	482.614	324.998	267.452	377.269	267.452	275.477	267.452	267.452	658.003	811.927	625.181	431.061	343.252	426.765	343.252	368.147	343.252	343.252	821.397	682.607	524.1	424.667	340.57	428.183	340.57	355.283	340.57	340.57	710.523
397.1	480.322	221.824	376.268	221.518	314.695	221.518	221.518	469.751	565.37	387.897	310.766	218.13	293.139	218.13	230.272	218.13	218.13	567.684	651.187	478.498	330.99	265.942	369.892	265.942	275.505	265.942	265.942	657.058	816.687	606.185	439.196	341.486	420.127	341.486	370.04	341.486	341.486	811.091	704.46	499.37	431.829	338.99	420.777	338.99	356.093	338.99	338.99	691.1
397	475.258	221.087	384.331	220.811	307.493	220.811	220.811	471.289	584.907	382.798	315.19	216.478	287.077	216.478	229.708	216.478	216.478	565.338	690.94	470.004	337.33	264.271	362.279	264.271	275.594	264.271	264.271	652.394	819.687	582.799	448.002	339.702	413.48	339.702	372.311	339.702	339.702	797.486	655.508	474.455	439.599	337.616	413.631	337.616	357.403	337.616	337.616	672.24
396.9	417.952	220.51	392.27	220.262	300.57	220.262	220.262	472.826	567.303	375.68	319.724	214.898	281.118	214.898	229.27	214.898	214.898	561.098	660.615	457.795	344.276	262.712	354.76	262.712	276.058	262.712	262.712	644.753	753.127	556.908	457.609	338.159	407.122	338.159	375.227	338.159	338.159	782.388	676.067	450.246	447.623	336.147	406.497	336.147	358.932	336.147	336.147	654.858
396.8	467.533	219.797	399.679	219.574	293.686	219.574	219.574	474.015	597.193	366.57	324.108	213.176	275.082	213.176	228.74	213.176	213.176	554.972	624.823	442.537	351.778	261.288	347.409	261.288	276.938	261.288	261.288	634.797	778.447	529.443	467.622	336.517	400.749	336.517	378.465	336.517	336.517	766.729	677.107	427.762	455.949	334.666	399.513	334.666	360.804	334.666	334.666	640.029
396.7	453.546	219.122	406.573	218.922	287.047	218.922	218.922	474.898	554.335	356.103	328.617	211.639	269.321	211.639	228.442	211.639	211.639	547.566	606.738	425.118	359.663	259.93	340.205	259.93	278.174	259.93	259.93	623.37	734.593	501.956	478.25	335.031	394.653	335.031	382.363	335.031	335.031	752.128	648.337	407.719	464.57	333.305	392.836	333.305	363.198	333.305	333.305	628.408
396.6	460.759	218.428	412.829	218.249	280.625	218.249	218.249	475.385	546.619	344.47	333.039	210.13	263.703	210.13	228.214	210.13	210.13	539.035	617.153	406.273	367.731	258.525	333.076	258.525	279.701	258.525	258.525	611.207	738.253	475.299	489.228	333.527	388.681	333.527	386.68	333.527	333.527	739.307	641.623	390.246	473.294	331.966	386.397	331.966	365.994	331.966	331.966	620.033
396.5	458.375	217.74	418.373	217.58	274.473	217.58	217.58	475.427	528.894	332.082	337.36	208.695	258.293	208.695	228.093	208.695	208.695	529.745	632.215	386.818	375.816	257.055	326.041	257.055	281.471	257.055	257.055	598.98	729.947	450.414	500.449	332.048	382.898	332.048	391.458	332.048	332.048	729.076	630.49	375.459	482.027	330.67	380.24	330.67	369.224	330.67	330.67	614.94
396.4	455.295	217.061	423.115	216.918	268.612	216.918	216.918	474.953	541.433	319.163	341.386	207.196	252.972	207.196	227.936	207.196	207.196	519.869	572.059	367.827	384.059	255.817	319.425	255.817	283.853	255.817	255.817	587.713	718.827	427.734	511.804	330.605	377.332	330.605	396.715	330.605	330.605	721.77	615.791	363.245	490.633	329.432	374.397	329.432	372.953	329.432	329.432	612.931
396.3	445.006	216.411	426.991	216.283	263.075	216.283	216.283	473.911	501.794	306.306	345.291	205.869	247.989	205.869	227.969	205.869	205.869	509.948	573.011	349.637	392.081	254.569	313.014	254.569	286.542	254.569	254.569	577.568	730.567	407.558	523.053	329.113	371.913	329.113	402.387	329.113	329.113	717.574	598.463	353.315	499.004	328.264	368.891	328.264	377.196	328.264	328.264	613.613
396.2	436.434	215.784	429.924	215.67	257.875	215.67	215.67	472.243	497.195	293.652	348.857	204.556	243.195	204.556	228.025	204.556	204.556	500.06	564.319	332.793	399.684	253.351	306.868	253.351	289.638	253.351	253.351	568.929	727.333	390.01	534.073	327.627	366.705	327.627	408.445	327.627	327.627	716.354	610.94	345.276	506.879	327.037	363.634	327.037	381.79	327.037	327.037	616.467
396.1	424.944	215.188	431.857	215.087	253.039	215.087	215.087	469.911	509.299	281.367	351.952	203.184	238.524	203.184	228.02	203.184	203.184	490.312	573.885	317.459	406.68	252.09	300.928	252.09	293.007	252.09	252.09	561.801	738.6	374.913	544.654	326.094	361.662	326.094	414.798	326.094	326.094	717.746	611.758	338.873	514.108	325.801	358.646	325.801	386.777	325.801	325.801	621.001
396	437.896	214.556	432.571	214.466	248.474	214.466	214.466	466.669	484.097	269.808	354.688	201.918	234.148	201.918	228.108	201.918	201.918	480.996	534.935	303.95	413.008	250.978	295.396	250.978	296.849	250.978	250.978	556.268	701.907	362.406	554.808	324.691	356.964	324.691	421.591	324.691	324.691	721.696	591.311	333.848	520.63	324.648	354.017	324.648	392.285	324.648	324.648	626.835
395.9	457.694	213.869	432.134	213.789	244.154	213.789	213.789	462.579	465.758	259.08	356.983	200.73	230.037	200.73	228.247	200.73	200.73	472.158	528.123	292.228	418.405	249.888	290.17	249.888	300.991	249.888	249.888	552.129	744.693	351.805	563.965	323.124	352.318	323.124	428.47	323.124	323.124	727.185	612.004	329.766	526.187	323.401	349.566	323.401	398.071	323.401	323.401	633.388
395.8	432.104	213.252	430.669	213.181	240.199	213.181	213.181	457.758	489.316	249.083	358.602	199.43	226.006	199.43	228.236	199.43	199.43	463.637	541.451	282.127	422.632	248.742	285.158	248.742	305.308	248.742	248.742	549.002	716.9	343.181	572.233	321.655	347.985	321.655	435.594	321.655	321.655	734.026	620.529	326.454	530.717	322.111	345.336	322.111	404.139	322.111	322.111	640.312
395.7	449.075	212.587	428.073	212.524	236.48	212.524	212.524	452.091	469.999	240.071	359.699	198.211	222.242	198.211	228.255	198.211	198.211	455.632	542.173	273.54	425.534	247.588	280.407	247.588	309.803	247.588	247.588	546.521	716.513	336.119	579.393	320.182	343.857	320.182	442.779	320.182	320.182	741.603	609.794	323.772	534.037	320.862	341.401	320.862	410.527	320.862	320.862	647.15
395.6	438.751	211.95	424.454	211.894	233.06	211.894	211.894	445.675	431.602	232.137	360.328	197.16	218.83	197.16	228.375	197.16	197.16	448.189	548.157	266.318	427.116	246.406	275.892	246.406	314.369	246.406	246.406	544.478	732.433	330.264	585.237	318.644	339.869	318.644	449.862	318.644	318.644	749.302	599.969	321.566	536.153	319.65	337.766	319.65	417.206	319.65	319.65	653.74
395.5	434.374	211.324	419.843	211.275	229.916	211.275	211.275	438.534	442.647	225.015	360.244	196.054	215.542	196.054	228.361	196.054	196.054	440.999	550.839	260.309	427.099	245.208	271.618	245.208	318.945	245.208	245.208	542.346	719.073	325.536	589.527	317.15	336.124	317.15	456.829	317.15	317.15	756.568	644.061	319.488	536.811	318.242	334.172	318.242	423.831	318.242	318.242	659.576
395.4	439.984	210.681	414.277	210.638	227.019	210.638	210.638	430.702	446.575	218.692	359.463	194.926	212.405	194.926	228.233	194.926	194.926	434.015	542.699	255.333	425.76	244.038	267.622	244.038	323.483	244.038	244.038	540.082	680.48	321.752	592.396	315.794	332.707	315.794	463.67	315.794	315.794	763.142	637.641	317.651	536.184	316.855	330.815	316.855	430.542	316.855	316.855	664.625
395.3	445.331	210.022	407.749	209.984	224.331	209.984	209.984	422.134	453.418	213.093	357.951	193.762	209.397	193.762	227.964	193.762	193.762	427.122	543.837	251.195	422.78	242.859	263.855	242.859	327.816	242.859	242.859	537.068	759.807	318.321	593.365	314.137	329.169	314.137	469.832	314.137	314.137	768.274	644.735	315.931	533.981	315.432	327.621	315.432	437.19	315.432	315.432	668.428
395.2	438.7	209.381	400.483	209.347	221.871	209.347	209.347	413.039	436.676	208.256	355.836	192.667	206.621	192.667	227.65	192.667	192.667	420.36	536.419	247.797	418.499	241.705	260.34	241.705	331.908	241.705	241.705	533.43	792.973	315.25	592.555	312.351	325.674	312.351	475.301	312.351	312.351	771.727	659.054	314.25	530.41	313.94	324.547	313.94	443.621	313.94	313.94	671.008
395.1	469.694	208.652	392.472	208.622	219.517	208.622	208.622	403.397	418.209	204.113	353.139	191.651	204.071	191.651	227.288	191.651	191.651	413.656	508.32	245.049	412.908	240.656	257.148	240.656	335.683	240.656	240.656	528.819	776.9	312.596	589.845	310.618	322.401	310.618	480.156	310.618	310.618	773.144	689.367	312.498	525.441	312.31	321.507	312.31	449.67	312.31	312.31	672.185
395	400.291	208.114	384.1	208.088	217.535	208.088	208.088	393.572	434.645	200.437	349.729	190.557	201.583	190.557	226.712	190.557	190.557	406.79	508.535	242.725	406.118	239.603	254.154	239.603	338.956	239.603	239.603	523.144	774.42	310.226	585.489	308.887	319.279	308.887	484.267	308.887	308.887	772.599	673.387	310.855	519.282	310.743	318.694	310.743	455.429	310.743	310.743	672.032
394.9	388.525	207.609	375.311	207.586	215.749	207.586	207.586	383.497	434.725	197.237	345.71	189.457	199.222	189.457	225.988	189.457	189.457	399.785	505.23	240.76	398.258	238.558	251.36	238.558	341.616	238.558	238.558	516.318	810.173	307.907	579.394	307.017	316.158	307.017	487.391	307.017	307.017	769.8	698.3	309.127	511.77	309.06	315.92	309.06	460.564	309.06	309.06	670.2
394.8	366.757	207.162	366.239	207.143	214.175	207.143	207.143	373.291	385.573	194.65	341.343	188.574	197.199	188.574	225.333	188.574	188.574	392.804	514.111	239.006	389.429	237.475	248.704	237.475	343.51	237.475	237.475	508.225	812.873	305.716	571.723	305.13	313.148	305.13	489.417	305.13	305.13	764.615	696.153	307.418	503.275	307.38	313.279	307.38	465.062	307.38	307.38	666.895
394.7	355.219	206.748	356.959	206.73	212.779	206.73	206.73	363.026	380.151	192.417	336.479	187.711	195.311	187.711	224.548	187.711	187.711	385.623	501.114	237.488	379.956	236.438	246.268	236.438	344.695	236.438	236.438	499.093	799.58	303.666	562.496	303.285	310.3	303.285	490.431	303.285	303.285	757.038	697.693	305.707	493.899	305.685	310.74	305.685	468.848	305.685	305.685	662.138
394.6	336.052	206.385	347.588	206.37	211.556	206.37	206.37	352.789	394.294	190.395	331.081	186.78	193.46	186.78	223.54	186.78	186.78	378.136	511.099	236.071	369.861	235.358	243.94	235.358	344.925	235.358	235.358	488.725	775.38	301.767	552.101	301.523	307.644	301.523	490.446	301.523	301.523	747.387	675.6	304.092	483.815	304.079	308.396	304.079	471.93	304.079	304.079	655.994
394.5	351.595	205.979	338.144	205.966	210.398	205.966	205.966	342.589	360.175	188.753	325.421	185.999	191.856	185.999	222.53	185.999	185.999	370.563	523.154	234.705	359.393	234.226	241.698	234.226	344.298	234.226	234.226	477.416	722.233	300.108	540.794	299.954	305.28	299.954	489.537	299.954	299.954	735.858	632.481	302.66	473.282	302.654	306.327	302.654	474.19	302.654	302.654	648.498
394.4	339.985	205.604	328.787	205.593	209.367	205.593	205.593	332.573	337.371	187.398	319.507	185.317	190.44	185.317	221.472	185.317	185.317	362.866	468.723	233.621	348.936	233.304	239.791	233.304	342.871	233.304	233.304	465.308	726.853	298.457	528.478	298.361	302.983	298.361	487.283	298.361	298.361	722.119	670.587	301.06	462.142	301.056	304.17	301.056	475.275	301.056	301.056	639.479
394.3	320.907	205.281	319.615	205.271	208.476	205.271	205.271	322.829	307.677	186.326	313.432	184.766	189.236	184.766	220.403	184.766	184.766	355.097	437.287	232.709	338.589	232.501	238.118	232.501	340.759	232.501	232.501	452.671	744.12	296.757	515.259	296.698	300.699	296.698	483.844	296.698	296.698	706.465	643.943	299.57	450.807	299.568	302.206	299.568	475.455	299.568	299.568	629.334
394.2	303.266	205.007	310.692	204.999	207.709	204.999	204.999	313.411	307.243	185.377	307.123	184.215	188.105	184.215	219.197	184.215	184.215	347.158	431.09	231.855	328.404	231.72	236.569	231.72	337.756	231.72	231.72	439.424	697.36	295.239	501.649	295.203	298.657	295.203	479.491	295.203	295.203	689.427	640.803	298.087	439.294	298.086	300.314	298.086	474.595	298.086	298.086	618.032
394.1	284.273	204.785	302.079	204.778	207.064	204.778	204.778	304.373	325.605	184.437	300.556	183.578	186.955	183.578	217.781	183.578	183.578	338.995	409.369	231.108	318.547	231.022	235.196	231.022	334.079	231.022	231.022	425.865	703.26	293.702	487.621	293.68	296.654	293.68	474.055	293.68	293.68	670.991	609.465	296.735	427.88	296.734	298.609	296.734	472.622	296.734	296.734	605.643
394	267.728	204.609	293.82	204.602	206.529	204.602	204.602	295.752	306.517	183.654	293.956	183.024	185.95	183.024	216.331	183.024	183.024	330.819	415.809	230.349	309.028	230.295	233.879	230.295	329.648	230.295	230.295	412.019	678.353	292.258	473.444	292.245	294.799	292.245	467.625	292.245	292.245	651.39	585.79	295.48	416.644	295.479	297.052	295.479	469.699	295.479	295.479	592.436
393.9	252.474	204.475	285.986	204.469	206.087	204.469	204.469	287.61	317.253	182.878	287.245	182.419	184.947	182.419	214.726	182.419	182.419	322.539	411.314	229.617	299.968	229.583	232.651	229.583	324.61	229.583	229.583	398.097	643.817	290.941	459.335	290.933	293.12	290.933	460.472	290.933	290.933	631.068	559.313	294.334	405.695	294.334	295.648	294.334	465.87	294.334	294.334	578.545
393.8	254.763	204.334	278.534	204.329	205.684	204.329	204.329	279.893	269.683	182.357	280.738	182.026	184.205	182.026	213.241	182.026	182.026	314.462	389.973	228.974	291.477	228.952	231.572	228.952	319.156	228.952	228.952	384.32	597.908	289.793	445.489	289.788	291.656	289.788	452.738	289.788	289.788	610.312	554.529	293.205	395.078	293.205	294.298	293.205	461.055	293.205	293.205	564.021
393.7	280.048	204.122	271.415	204.118	205.248	204.118	204.118	272.549	260.435	181.91	274.309	181.673	183.547	181.673	211.716	181.673	181.673	306.463	370.361	228.409	283.635	228.396	230.626	228.396	313.353	228.396	228.396	370.834	582.622	288.698	431.914	288.696	290.287	288.696	444.39	288.696	288.696	589.202	560.24	292.045	384.778	292.045	292.954	292.045	455.208	292.045	292.045	548.851
393.6	264.709	203.953	264.756	203.95	204.889	203.95	203.95	265.699	270.561	181.44	267.916	181.273	182.88	181.273	210.079	181.273	181.273	298.497	358.647	227.892	276.361	227.884	229.777	227.884	307.329	227.884	227.884	357.706	544.582	287.742	418.846	287.741	289.093	287.741	435.617	287.741	287.741	568.075	557.817	290.892	374.886	290.892	291.646	290.892	448.574	290.892	290.892	533.323
393.5	246.813	203.833	258.57	203.83	204.609	203.83	203.83	259.352	258.07	181.045	261.697	180.927	182.303	180.927	208.444	180.927	180.927	290.709	357.037	227.381	269.731	227.376	228.98	227.376	301.113	227.376	227.376	345.076	540.967	286.797	406.246	286.796	287.943	286.796	426.476	286.796	286.796	547.073	509.321	289.943	365.666	289.943	290.567	289.943	441.447	289.943	289.943	517.794
393.4	250.171	203.704	252.8	203.701	204.344	203.701	203.701	253.446	241.701	180.736	255.706	180.653	181.828	180.653	206.843	180.653	180.653	283.153	324.025	226.999	263.748	226.996	228.353	226.996	294.96	226.996	226.996	333.071	525.84	285.905	394.204	285.904	286.875	285.904	417.123	285.904	285.904	526.394	491.673	289.067	357.06	289.067	289.581	289.067	433.754	289.067	289.067	502.259
393.3	223.083	203.649	247.527	203.647	204.178	203.647	203.647	248.061	243.108	180.429	249.891	180.372	181.372	180.372	205.208	180.372	180.372	275.785	305.957	226.687	258.443	226.686	227.829	226.686	288.901	226.686	226.686	321.804	480.542	285.178	382.888	285.178	285.997	285.178	407.775	285.178	285.178	506.305	460.937	288.321	349.083	288.321	288.743	288.321	425.681	288.321	288.321	486.864
393.2	237.04	203.556	242.665	203.554	203.991	203.554	203.554	243.104	238.242	180.151	244.303	180.111	180.961	180.111	203.58	180.111	180.111	268.662	310.24	226.358	253.625	226.357	227.319	226.357	282.924	226.357	226.357	311.154	486.116	284.428	372.237	284.428	285.118	284.428	398.367	284.428	284.428	486.866	447.945	287.628	341.668	287.628	287.973	287.628	417.31	287.628	287.628	471.694
393.1	234.198	203.47	238.215	203.469	203.827	203.469	203.469	238.575	235.003	179.891	238.956	179.864	180.585	179.864	201.964	179.864	179.864	261.803	297.827	226.077	249.38	226.076	226.883	226.076	277.178	226.076	226.076	301.289	474.19	283.72	362.28	283.72	284.3	283.72	389.066	283.72	283.72	468.205	424.641	287.034	334.907	287.034	287.314	287.034	408.792	287.034	287.034	456.946
393	216.352	203.434	234.196	203.433	203.726	203.433	203.433	234.49	252.331	179.556	233.77	179.537	180.147	179.537	200.277	179.537	179.537	255.138	292.177	225.816	245.625	225.816	226.491	225.816	271.686	225.816	225.816	292.17	457.766	283.071	353.027	283.071	283.556	283.071	379.971	283.071	283.071	450.412	411.464	286.493	328.744	286.493	286.722	286.493	400.18	286.493	286.493	442.66
392.9	214.848	203.402	230.545	203.401	203.64	203.401	203.401	230.785	247.781	179.242	228.856	179.23	179.744	179.23	198.628	179.23	179.23	248.781	266.707	225.655	242.4	225.655	226.218	225.655	266.572	225.655	225.655	283.88	423.293	282.548	344.547	282.548	282.953	282.548	371.252	282.548	282.548	433.657	397.755	286.01	323.127	286.01	286.196	286.01	391.599	286.01	286.01	428.901
392.8	230.98	203.325	227.192	203.324	203.518	203.324	203.324	227.387	232.473	178.998	224.268	178.99	179.423	178.99	197.073	178.99	178.99	242.793	278.499	225.447	239.545	225.447	225.915	225.447	261.735	225.447	225.447	276.3	417.273	282.045	336.831	282.045	282.383	282.045	362.864	282.045	282.045	417.987	406.889	285.486	317.937	285.486	285.636	285.486	383.041	285.486	285.486	415.643
392.7	203.193	203.325	224.24	203.324	203.481	203.324	203.324	224.397	244.095	178.702	219.89	178.697	179.06	178.697	195.5	178.697	178.697	237.062	271.261	225.267	237.056	225.267	225.655	225.267	257.24	225.267	225.267	269.417	413.86	281.553	329.749	281.553	281.834	281.553	354.828	281.553	281.553	403.304	403.559	284.973	313.264	284.973	285.094	284.973	374.637	284.973	284.973	403.05
392.6	207.628	203.313	221.577	203.312	203.439	203.312	203.312	221.705	234.69	178.448	215.815	178.445	178.749	178.445	194.009	178.445	178.445	231.687	266.841	225.104	234.937	225.104	225.425	225.104	253.14	225.104	225.104	263.293	371.977	281.216	323.419	281.216	281.449	281.216	347.326	281.216	281.216	389.762	385.095	284.538	309.105	284.538	284.636	284.538	366.566	284.538	284.538	391.23
392.5	206.195	203.304	219.222	203.304	203.406	203.304	203.304	219.325	217.901	178.269	212.074	178.267	178.521	178.267	192.639	178.267	178.267	226.703	271.189	224.923	233.061	224.923	225.187	224.923	249.338	224.923	224.923	257.741	368.679	280.89	317.684	280.89	281.082	280.89	340.3	280.89	280.89	377.286	358.873	284.216	305.449	284.216	284.293	284.216	358.886	284.216	284.216	380.198
392.4	214.233	203.274	217.106	203.274	203.356	203.274	203.274	217.189	203.311	178.156	208.654	178.154	178.366	178.154	191.384	178.154	178.154	222.098	262.351	224.775	231.499	224.775	224.993	224.775	245.951	224.775	224.775	252.893	362.409	280.586	312.586	280.586	280.744	280.586	333.738	280.586	280.586	365.898	383.291	283.785	302.051	283.785	283.848	283.785	351.422	283.785	283.785	369.75
392.3	206.695	203.264	215.244	203.264	203.33	203.264	203.264	215.31	211.962	178.003	205.443	178.002	178.178	178.002	190.144	178.002	178.002	217.763	260.884	224.633	230.148	224.633	224.812	224.633	242.878	224.633	224.633	248.571	351.553	280.321	308.028	280.321	280.451	280.321	327.652	280.321	280.321	355.49	371.674	283.404	299.092	283.404	283.454	283.404	344.38	283.404	283.404	360.118
392.2	202.703	203.263	213.604	203.262	203.315	203.262	203.262	213.657	212.401	177.847	202.47	177.847	177.993	177.847	188.958	177.847	177.847	213.728	258.373	224.501	229.009	224.501	224.647	224.501	240.15	224.501	224.501	244.805	353.768	280.047	303.925	280.047	280.154	280.047	321.995	280.047	280.047	345.98	356.391	283.087	296.5	283.087	283.127	283.087	337.84	283.087	283.087	351.292
392.1	197.541	203.247	212.144	203.247	203.288	203.247	203.247	212.187	209.376	177.705	199.741	177.705	177.826	177.705	187.842	177.705	177.705	209.999	239.763	224.441	228.106	224.441	224.56	224.441	237.786	224.441	224.441	241.571	346.793	279.798	300.299	279.798	279.885	279.798	316.865	279.798	279.798	337.454	341.381	282.834	294.247	282.834	282.865	282.834	331.766	282.834	282.834	343.21
392	195.786	203.226	210.856	203.226	203.259	203.226	203.226	210.889	205.605	177.579	197.247	177.579	177.679	177.579	186.802	177.579	177.579	206.57	246.947	224.352	227.317	224.352	224.45	224.352	235.675	224.352	224.352	238.738	330.378	279.609	297.17	279.609	279.68	279.609	312.218	279.609	279.609	329.85	345.665	282.561	292.235	282.561	282.586	282.561	326.082	282.561	282.561	335.78
391.9	200.457	203.219	209.738	203.218	203.244	203.218	203.218	209.765	219.265	177.392	194.901	177.392	177.474	177.392	185.758	177.392	177.392	203.35	226.203	224.345	226.735	224.345	224.424	224.345	233.907	224.345	224.345	236.376	332.45	279.412	294.386	279.412	279.47	279.412	307.966	279.412	279.412	322.999	321.94	282.39	290.575	282.39	282.41	282.39	320.944	282.39	282.39	329.149
391.8	187.977	203.176	208.739	203.176	203.197	203.176	203.176	208.76	225.657	177.174	192.721	177.174	177.242	177.174	184.743	177.174	177.174	200.358	231.871	224.315	226.228	224.315	224.38	224.315	232.341	224.315	224.315	234.318	336.223	279.2	291.908	279.2	279.247	279.2	304.094	279.2	279.2	316.85	318.15	282.235	289.127	282.235	282.25	282.235	316.262	282.235	282.235	323.17
391.7	201.812	203.172	207.906	203.172	203.189	203.172	203.172	207.923	206.291	177.043	190.812	177.043	177.098	177.043	183.871	177.043	177.043	197.696	240.435	224.252	225.78	224.252	224.304	224.252	230.966	224.252	224.252	232.547	334.993	278.992	289.744	278.992	279.03	278.992	300.643	278.992	278.992	311.434	317.457	282.082	287.858	282.082	282.094	282.082	311.975	282.082	282.082	317.763
391.6	181.691	203.113	207.128	203.113	203.126	203.113	203.113	207.141	207.912	176.904	189.068	176.904	176.949	176.904	183.048	176.904	176.904	195.257	231.519	224.223	225.434	224.223	224.265	224.223	229.798	224.223	224.223	231.05	308.243	278.882	287.958	278.882	278.913	278.882	297.629	278.882	278.882	306.736	333.277	281.86	286.687	281.86	281.869	281.86	307.997	281.86	281.86	312.834
391.5	191.267	203.08	206.474	203.08	203.09	203.08	203.08	206.484	196.725	176.815	187.535	176.815	176.852	176.815	182.327	176.815	176.815	193.085	231.192	224.196	225.155	224.196	224.229	224.196	228.817	224.196	224.196	229.81	301.725	278.797	286.422	278.797	278.822	278.797	294.953	278.797	278.797	302.603	324.719	281.674	285.698	281.674	281.681	281.674	304.459	281.674	281.674	308.491
391.4	199.099	203.069	205.929	203.069	203.077	203.069	203.069	205.937	206.144	176.683	186.109	176.683	176.713	176.683	181.616	176.683	176.683	191.072	236.485	224.148	224.901	224.148	224.174	224.148	227.949	224.148	224.148	228.729	306.497	278.694	285.068	278.694	278.714	278.694	292.565	278.694	278.694	298.959	315.257	281.528	284.866	281.528	281.534	281.528	301.315	281.528	281.528	304.659
391.3	197.791	203.054	205.456	203.054	203.06	203.054	203.054	205.462	207.594	176.543	184.811	176.543	176.568	176.543	180.947	176.543	176.543	189.239	239.797	224.086	224.677	224.086	224.107	224.086	227.205	224.086	224.086	227.817	291.923	278.645	283.962	278.645	278.661	278.645	290.526	278.645	278.645	295.86	321.791	281.353	284.109	281.353	281.357	281.353	298.457	281.353	281.353	301.216
391.2	198.214	203.041	205.05	203.041	203.046	203.041	203.041	205.055	184.392	176.508	183.742	176.508	176.528	176.508	180.428	176.508	176.508	187.682	234.235	224.046	224.506	224.046	224.063	224.046	226.589	224.046	224.046	227.066	286.211	278.616	283.04	278.616	278.629	278.616	288.748	278.616	278.616	293.185	343.789	281.082	283.354	281.082	281.085	281.082	295.795	281.082	281.082	298.07
391.1	186.568	202.995	204.675	202.995	202.999	202.995	202.995	204.678	191.957	176.438	182.752	176.438	176.454	176.438	179.919	176.438	176.438	186.249	213.083	224.003	224.36	224.003	224.017	224.003	226.068	224.003	224.003	226.438	293.536	278.561	282.223	278.561	278.571	278.561	287.159	278.561	278.561	290.832	330.815	280.866	282.733	280.866	280.869	280.866	293.503	280.866	280.866	295.372
391	185.045	202.946	204.346	202.946	202.948	202.946	202.946	204.349	203.4	176.317	181.815	176.317	176.33	176.317	179.4	176.317	176.317	184.91	213.845	223.964	224.239	223.964	223.974	223.964	225.632	223.964	223.964	225.919	307.94	278.451	281.468	278.451	278.459	278.451	285.726	278.451	278.451	288.751	326.178	280.669	282.195	280.669	280.671	280.669	291.474	280.669	280.669	293.001
390.9	203.24	202.945	204.108	202.945	202.947	202.945	202.945	204.111	184.235	176.281	181.056	176.281	176.292	176.281	179.005	176.281	176.281	183.79	231.157	223.935	224.147	223.935	223.944	223.935	225.276	223.935	223.935	225.496	288.942	278.412	280.894	278.412	278.418	278.412	284.553	278.412	278.412	287.042	296.274	280.602	281.842	280.602	280.603	280.602	289.796	280.602	280.602	291.037
390.8	180.097	202.881	203.845	202.881	202.883	202.881	202.881	203.847	198.123	176.183	180.321	176.183	176.191	176.183	178.583	176.183	176.183	182.729	247.485	223.843	224.005	223.843	223.85	223.843	224.917	223.843	223.843	225.086	272.094	278.389	280.424	278.389	278.394	278.389	283.547	278.389	278.389	285.588	292.582	280.55	281.559	280.55	280.551	280.55	288.342	280.55	280.55	289.352
390.7	184.928	202.832	203.627	202.832	202.833	202.832	202.832	203.629	203.19	176.061	179.638	176.061	176.068	176.061	178.172	176.061	176.061	181.755	224.596	223.84	223.963	223.84	223.845	223.84	224.693	223.84	223.84	224.822	298.354	278.314	279.975	278.314	278.318	278.314	282.627	278.314	278.314	284.292	307.644	280.432	281.249	280.432	280.433	280.432	287.025	280.432	280.432	287.843
390.6	194.973	202.81	203.464	202.81	202.811	202.81	202.81	203.465	213.057	175.894	178.979	175.894	175.9	175.894	177.745	175.894	175.894	180.835	204.159	223.763	223.856	223.763	223.767	223.763	224.441	223.763	223.763	224.539	302.197	278.225	279.573	278.225	278.228	278.225	281.823	278.225	278.225	283.174	296.742	280.361	281.019	280.361	280.362	280.361	285.914	280.361	280.361	286.572
390.5	191.111	202.778	203.314	202.778	202.778	202.778	202.778	203.315	188.751	175.837	178.49	175.837	175.841	175.837	177.456	175.837	175.837	180.114	222.255	223.757	223.827	223.757	223.76	223.757	224.291	223.757	223.757	224.365	280.287	278.217	279.312	278.217	278.22	278.217	281.211	278.217	278.217	282.308	292.058	280.31	280.838	280.31	280.311	280.31	284.964	280.31	280.31	285.492
390.4	174.855	202.7	203.139	202.7	202.701	202.7	202.7	203.14	183.241	175.803	178.081	175.803	175.807	175.803	177.217	175.803	175.803	179.498	218.552	223.737	223.79	223.737	223.739	223.737	224.157	223.737	223.737	224.213	265.581	278.17	279.055	278.17	278.172	278.17	280.648	278.17	278.17	281.535	273.495	280.281	280.704	280.281	280.281	280.281	284.17	280.281	280.281	284.593
390.3	177.085	202.629	202.988	202.629	202.63	202.629	202.629	202.989	190.41	175.737	177.687	175.737	175.74	175.737	176.968	175.737	175.737	178.921	221.977	223.73	223.769	223.73	223.732	223.73	224.058	223.73	223.73	224.1	274.713	278.158	278.869	278.158	278.159	278.158	280.199	278.158	278.158	280.911	290.131	280.238	280.576	280.238	280.239	280.238	283.48	280.238	280.238	283.818
390.2	174.531	202.552	202.844	202.552	202.552	202.552	202.552	202.844	199.404	175.631	177.296	175.631	175.633	175.631	176.7	175.631	175.631	178.368	224.045	223.729	223.758	223.729	223.73	223.729	223.984	223.729	223.729	224.015	290.947	278.11	278.679	278.11	278.111	278.11	279.79	278.11	278.11	280.36	296.469	280.168	280.436	280.168	280.168	280.168	282.858	280.168	280.168	283.126
390.1	168.321	202.457	202.694	202.457	202.457	202.457	202.457	202.694	208.951	175.481	176.9	175.481	175.482	175.481	176.407	175.481	175.481	177.828	201.675	223.643	223.664	223.643	223.644	223.643	223.84	223.643	223.643	223.863	289.494	278.067	278.523	278.067	278.068	278.067	279.445	278.067	278.067	279.902	288.811	280.13	280.342	280.13	280.13	280.13	282.351	280.13	280.13	282.563
390	179.154	202.392	202.584	202.392	202.392	202.392	202.392	202.584	186.031	175.433	176.64	175.433	175.435	175.433	176.234	175.433	175.433	177.442	194.182	223.528	223.544	223.528	223.529	223.528	223.68	223.528	223.528	223.697	291.94	278.016	278.379	278.016	278.016	278.016	279.139	278.016	278.016	279.503	280.847	280.127	280.295	280.127	280.127	280.127	281.958	280.127	280.127	282.125
389.9	158.072	202.269	202.424	202.269	202.27	202.269	202.269	202.424	189.791	175.369	176.392	175.369	175.37	175.369	176.059	175.369	175.369	177.083	194.829	223.416	223.427	223.416	223.416	223.416	223.533	223.416	223.416	223.545	277.069	278.012	278.3	278.012	278.013	278.012	278.924	278.012	278.012	279.212	288.615	280.09	280.222	280.09	280.091	280.09	281.594	280.09	280.09	281.726
389.8	171.161	202.183	202.307	202.183	202.183	202.183	202.183	202.308	194.821	175.281	176.147	175.281	175.282	175.281	175.875	175.281	175.281	176.742	203.707	223.339	223.347	223.339	223.339	223.339	223.428	223.339	223.339	223.437	279.433	278.007	278.234	278.007	278.007	278.007	278.747	278.007	278.007	278.975	294.424	280.028	280.131	280.028	280.028	280.028	281.257	280.028	280.028	281.361
389.7	188.908	202.147	202.246	202.147	202.147	202.147	202.147	202.246	195.345	175.191	175.921	175.191	175.191	175.191	175.7	175.191	175.191	176.432	211.998	223.294	223.301	223.294	223.295	223.294	223.363	223.294	223.294	223.369	297.465	277.934	278.114	277.934	277.935	277.934	278.533	277.934	277.934	278.713	297.542	279.952	280.033	279.952	279.952	279.952	280.952	279.952	279.952	281.032
389.6	207.623	202.131	202.211	202.131	202.131	202.131	202.131	202.211	183.921	175.151	175.767	175.151	175.152	175.151	175.588	175.151	175.151	176.204	209.307	223.24	223.244	223.24	223.24	223.24	223.291	223.24	223.24	223.296	283.026	277.915	278.056	277.915	277.916	277.915	278.397	277.915	277.915	278.538	274.563	279.929	279.992	279.929	279.929	279.929	280.742	279.929	279.929	280.805
389.5	209.863	209.863	209.927	209.863	209.863	209.863	209.863	209.927	184.99	175.107	175.624	175.107	175.107	175.107	175.48	175.107	175.107	175.997	205.314	223.17	223.173	223.17	223.17	223.17	223.209	223.17	223.17	223.212	262.758	277.859	277.969	277.859	277.859	277.859	278.244	277.859	277.859	278.354	277.076	279.917	279.965	279.917	279.917	279.917	280.575	279.917	279.917	280.624
389.4	180.237	180.237	180.288	180.237	180.237	180.237	180.237	180.288	191.993	175.031	175.464	175.031	175.031	175.031	175.349	175.031	175.031	175.782	196.915	223.067	223.07	223.067	223.068	223.067	223.096	223.067	223.067	223.099	265.911	277.815	277.901	277.815	277.815	277.815	278.123	277.815	277.815	278.209	288.111	288.111	288.149	288.111	288.111	288.111	288.642	288.111	288.111	288.679
389.3	195.71	195.71	195.75	195.71	195.71	195.71	195.71	195.75	193.064	174.95	175.312	174.95	174.95	174.95	175.22	174.95	174.95	175.582	201.673	222.984	222.986	222.984	222.984	222.984	223.006	222.984	222.984	223.007	267.971	277.778	277.845	277.778	277.779	277.778	278.024	277.778	277.778	278.091	275.845	275.845	275.874	275.845	275.845	275.845	276.271	275.845	275.845	276.299
389.2	172.722	172.722	172.754	172.722	172.722	172.722	172.722	172.754	182.942	174.914	175.216	174.914	174.914	174.914	175.143	174.914	174.914	175.445	195.504	222.877	222.878	222.877	222.877	222.877	222.893	222.877	222.877	222.894	267.208	277.739	277.791	277.739	277.739	277.739	277.934	277.739	277.739	277.986	272.122	272.122	272.144	272.122	272.122	272.122	272.463	272.122	272.122	272.485
389.1	184.508	184.508	184.533	184.508	184.508	184.508	184.508	184.533	183.118	174.877	175.128	174.877	174.877	174.877	175.071	174.877	174.877	175.322	199.255	222.785	222.786	222.785	222.785	222.785	222.797	222.785	222.785	222.797	285.235	277.711	277.751	277.711	277.711	277.711	277.865	277.711	277.711	277.905	287.169	287.169	287.185	287.169	287.169	287.169	287.441	287.169	287.169	287.458
389	175.836	175.836	175.856	175.836	175.836	175.836	175.836	175.856	174.877	174.877	175.085	174.877	174.877	174.877	175.04	174.877	174.877	175.249	222.785	222.785	222.785	222.785	222.785	222.785	222.793	222.785	222.785	222.794	277.711	277.711	277.742	277.711	277.711	277.711	277.833	277.711	277.711	277.863	288.139	288.139	288.151	288.139	288.139	288.139	288.354	288.139	288.139	288.367

## Sheet: Figure 1g
Figure 2g
MoO2		MoO3		Mo2N/MoO2-X
Energy (eV)	Normalized intensity	Energy (eV)	Normalized intensity	Energy (eV)	Normalized intensity
0.00736	19777.1	0.00892	19805.3	19805.2	0.00434
0.00717	19781.9	0.00855	19810.4	19810.4	0.00402
0.00646	19786.8	0.0082	19815.3	19815.4	0.00365
0.00587	19791.7	0.00775	19820.4	19820.4	0.00343
0.00516	19796.6	0.00737	19825.4	19825.4	0.00291
0.0048	19801.5	0.00688	19830.3	19830.4	0.00252
0.00437	19806.4	0.0064	19835.3	19835.3	0.00223
0.00427	19811.4	0.006	19840.4	19840.3	0.00191
0.00423	19816.4	0.0056	19845.4	19845.4	0.00158
0.00356	19821.3	0.00516	19850.4	19850.4	0.00118
0.00354	19826.2	0.00473	19855.3	19855.4	0.000753141
0.0029	19831.2	0.00432	19860.4	19860.4	0.000347821
0.00233	19836.2	0.00388	19865.3	19865.3	0.000247207
0.00183	19841.2	0.0035	19870.3	19870.3	9.95979e-05
0.00163	19846.2	0.00308	19875.3	19875.4	-0.000136414
0.00124	19851.1	0.00272	19880.4	19880.3	-0.000530401
0.00103	19856	0.00232	19885.3	19885.4	-0.000511987
0.000712677	19861	0.00192	19890.4	19890.4	-0.000543474
0.000336708	19866	0.0016	19895.3	19895.3	-0.000792161
0.000216656	19870.9	0.00122	19900.3	19900.4	-0.00087385
9.90705e-06	19875.9	0.000878098	19905.3	19905.4	-0.000878447
-0.000302043	19880.8	0.000541413	19910.3	19910.3	-0.000635757
2.37918e-05	19885.8	0.000213205	19915.3	19915.3	-0.000589978
0.000125761	19890.7	-7.79564e-05	19920.4	19920.4	-4.76856e-05
0.00011573	19895.6	-0.000287645	19925.3	19925.4	3.97963e-05
3.9167e-05	19900.5	-0.00065078	19930.4	19930.3	0.000366772
-0.000182167	19905.5	-0.000820367	19935.4	19935.4	0.000913823
-0.000878369	19910.3	-0.000995405	19940.4	19940.4	0.0016
-0.00084202	19915.3	-0.00113	19945.4	19945.3	0.00248
-0.000805733	19920.2	-0.00128	19950.4	19950.4	0.00391
-0.000628001	19925.1	-0.00136	19955.4	19955.4	0.00539
-0.000225475	19930	-0.00133	19960.4	19960.3	0.00804
4.87507e-05	19934.8	-0.00125	19965.4	19965.4	0.01187
0.000460498	19939.7	-0.00111	19970.4	19970.4	0.01796
0.00077562	19944.5	-0.000821252	19975.4	19975.4	0.01822
0.000998541	19949.3	-0.00045607	19980.4	19980.4	0.01903
0.0018	19954.1	0.000140464	19985.4	19985.3	0.01953
0.00198	19954.5	0.000220335	19985.4	19985.4	0.01997
0.00214	19954.8	0.00033099	19985.6	19985.7	0.02043
0.00229	19955.1	0.00046459	19986	19986	0.02096
0.00259	19955.4	0.000513731	19986.3	19986.3	0.02164
0.00261	19955.7	0.000501831	19986.6	19986.6	0.02214
0.00239	19956	0.000612769	19986.9	19986.9	0.02287
0.00227	19956.3	0.000654763	19987.2	19987.2	0.02352
0.00229	19956.6	0.000644671	19987.5	19987.5	0.02415
0.00239	19956.8	0.00068221	19987.8	19987.8	0.02488
0.00277	19957.1	0.000701191	19988.1	19988.1	0.02551
0.00274	19957.4	0.000788957	19988.4	19988.4	0.02635
0.00314	19957.7	0.000859525	19988.7	19988.7	0.02696
0.00312	19958	0.000864725	19989	19989	0.02813
0.00323	19958.3	0.000942471	19989.3	19989.3	0.02908
0.00333	19958.6	0.000980525	19989.6	19989.6	0.02992
0.00348	19958.8	0.00101	19989.9	19989.9	0.03078
0.00316	19959.1	0.00106	19990.2	19990.2	0.03188
0.00347	19959.4	0.00113	19990.5	19990.5	0.03277
0.00401	19959.7	0.00111	19990.8	19990.8	0.03383
0.00411	19960	0.00122	19991.1	19991.1	0.03506
0.00418	19960.3	0.00133	19991.4	19991.4	0.03613
0.00382	19960.6	0.00133	19991.7	19991.7	0.03725
0.00374	19960.8	0.00144	19992	19992	0.03866
0.0035	19961.2	0.00151	19992.3	19992.3	0.03997
0.00357	19961.4	0.00154	19992.6	19992.6	0.04165
0.00391	19961.7	0.00158	19992.9	19992.9	0.04322
0.00409	19962	0.00167	19993.2	19993.2	0.04472
0.00403	19962.3	0.00171	19993.5	19993.5	0.0467
0.00399	19962.6	0.00178	19993.8	19993.8	0.04878
0.00406	19962.9	0.00189	19994.1	19994.1	0.05046
0.00421	19963.2	0.00195	19994.4	19994.4	0.05312
0.00356	19963.5	0.00201	19994.7	19994.7	0.05549
0.00388	19963.8	0.0021	19995	19995	0.05818
0.00427	19964	0.00214	19995.3	19995.3	0.06149
0.00451	19964.3	0.00224	19995.6	19995.6	0.06415
0.0042	19964.6	0.00228	19995.9	19995.9	0.06715
0.00437	19964.9	0.00239	19996.2	19996.2	0.0711
0.00444	19965.2	0.00244	19996.5	19996.5	0.07536
0.00437	19965.5	0.00248	19996.8	19996.8	0.08009
0.00451	19965.8	0.00259	19997.1	19997.1	0.08489
0.00475	19966.1	0.00267	19997.4	19997.4	0.0907
0.00494	19966.3	0.00273	19997.7	19997.7	0.09651
0.00554	19966.6	0.00283	19998	19998	0.1027
0.00585	19966.9	0.00299	19998.3	19998.3	0.11102
0.00574	19967.2	0.00313	19998.6	19998.6	0.11791
0.00582	19967.5	0.00321	19998.9	19998.9	0.12843
0.00586	19967.8	0.0033	19999.2	19999.2	0.13592
0.00556	19968.1	0.00341	19999.5	19999.5	0.14497
0.00562	19968.4	0.00348	19999.8	19999.8	0.15716
0.00606	19968.7	0.00359	20000.1	20000.1	0.16976
0.00624	19969.3	0.00386	20000.3	20000.3	0.17921
0.00597	19969.5	0.00396	20000.7	20000.7	0.19329
0.00595	19969.8	0.00398	20001	20001	0.20585
0.00598	19970.1	0.00409	20001.3	20001.3	0.21962
0.00621	19970.4	0.00417	20001.6	20001.6	0.23532
0.00664	19970.7	0.00433	20001.9	20001.9	0.24751
0.00692	19971	0.00449	20002.2	20002.2	0.26101
0.00751	19971.3	0.00452	20002.5	20002.5	0.27572
0.00743	19971.6	0.0047	20002.8	20002.8	0.29142
0.00735	19971.9	0.00487	20003.1	20003.1	0.30458
0.00731	19972.2	0.005	20003.4	20003.4	0.31913
0.0076	19972.5	0.00515	20003.7	20003.7	0.33382
0.00798	19972.8	0.00519	20004	20004	0.34544
0.00836	19973	0.00538	20004.3	20004.3	0.35748
0.00844	19973.3	0.00551	20004.6	20004.6	0.36829
0.00872	19973.6	0.00564	20004.9	20004.9	0.37723
0.00868	19973.9	0.00586	20005.2	20005.2	0.38635
0.00882	19974.2	0.00604	20005.5	20005.5	0.39334
0.00901	19974.5	0.00616	20005.8	20005.8	0.40007
0.00909	19974.8	0.00635	20006.1	20006.1	0.40711
0.00934	19975.1	0.00644	20006.4	20006.4	0.4123
0.00992	19975.4	0.00669	20006.7	20006.7	0.41837
0.01021	19975.7	0.00679	20007	20007	0.42629
0.00991	19976	0.00705	20007.3	20007.3	0.43277
0.01009	19976.3	0.00722	20007.6	20007.6	0.44097
0.01006	19976.6	0.00746	20007.9	20007.9	0.45083
0.00989	19976.8	0.00764	20008.2	20008.2	0.46091
0.00996	19977.1	0.00778	20008.5	20008.5	0.47156
0.01059	19977.4	0.00796	20008.8	20008.8	0.48481
0.0109	19977.7	0.00819	20009.1	20009.1	0.49617
0.01122	19978	0.00835	20009.4	20009.4	0.51062
0.0116	19978.3	0.00857	20009.7	20009.7	0.52371
0.01135	19978.6	0.00884	20010	20010	0.54116
0.01158	19978.9	0.00908	20010.3	20010.3	0.55309
0.01187	19979.2	0.00928	20010.6	20010.6	0.57019
0.0121	19979.5	0.00952	20010.9	20010.9	0.58833
0.01269	19979.8	0.00975	20011.2	20011.2	0.60544
0.01306	19980	0.00994	20011.5	20011.5	0.62324
0.01387	19980.3	0.0103	20011.8	20011.8	0.64355
0.01434	19980.6	0.01055	20012.1	20012.1	0.66136
0.01407	19980.9	0.01083	20012.4	20012.4	0.682
0.0144	19981.2	0.01109	20012.7	20012.7	0.7028
0.01437	19981.5	0.01144	20013	20013	0.72218
0.01495	19981.8	0.01168	20013.3	20013.3	0.7431
0.01557	19982.1	0.01197	20013.6	20013.6	0.76464
0.0159	19982.4	0.01227	20013.9	20013.9	0.78485
0.01622	19982.7	0.01258	20014.2	20014.2	0.80603
0.01653	19983	0.01302	20014.5	20014.5	0.8301
0.01656	19983.3	0.01333	20014.8	20014.8	0.84789
0.01687	19983.6	0.01372	20015.1	20015.1	0.86684
0.01703	19983.8	0.01404	20015.4	20015.4	0.88756
0.01771	19984.1	0.01436	20015.7	20015.7	0.90788
0.01805	19984.4	0.01465	20016	20016	0.92513
0.01847	19984.7	0.01508	20016.3	20016.3	0.94372
0.01926	19985	0.01554	20016.6	20016.6	0.9622
0.01969	19985.3	0.01596	20016.9	20016.9	0.97745
0.01998	19985.6	0.0164	20017.2	20017.2	0.99343
0.02055	19985.9	0.01687	20017.5	20017.5	1.00936
0.02075	19986.2	0.01724	20017.8	20017.8	1.02224
0.02158	19986.5	0.01765	20018.1	20018.1	1.03583
0.0225	19986.7	0.01818	20018.4	20018.4	1.04848
0.02346	19987	0.01863	20018.7	20018.7	1.05825
0.02383	19987.3	0.01917	20019	20019	1.06744
0.02458	19987.6	0.01982	20019.3	20019.3	1.07584
0.02516	19987.9	0.02035	20019.6	20019.6	1.08178
0.02565	19988.2	0.02093	20019.9	20019.9	1.08836
0.02612	19988.5	0.02156	20020.2	20020.2	1.09264
0.02692	19988.8	0.02212	20020.5	20020.5	1.09611
0.02769	19989.1	0.02279	20020.8	20020.8	1.09856
0.02897	19989.4	0.02345	20021.1	20021.1	1.10082
0.0298	19989.7	0.02421	20021.4	20021.4	1.10141
0.02994	19989.9	0.025	20021.7	20021.7	1.10223
0.03021	19990.2	0.02574	20022	20022	1.10268
0.03094	19990.5	0.02649	20022.3	20022.2	1.10243
0.03183	19990.8	0.02729	20022.6	20022.6	1.10189
0.03277	19991.1	0.0281	20022.9	20022.9	1.10132
0.03387	19991.4	0.02894	20023.2	20023.2	1.10063
0.03514	19991.7	0.02995	20023.5	20023.5	1.10001
0.03586	19992	0.03086	20023.8	20023.8	1.09913
0.03676	19992.2	0.03198	20024.1	20024.1	1.09838
0.03767	19992.5	0.03311	20024.4	20024.4	1.09755
0.03879	19992.8	0.03423	20024.7	20024.7	1.09714
0.04032	19993.1	0.03535	20025	20025	1.09672
0.04194	19993.4	0.03673	20025.3	20025.3	1.09626
0.04369	19993.7	0.03805	20025.6	20025.6	1.09599
0.04553	19994	0.03943	20025.9	20025.9	1.09602
0.04728	19994.3	0.04098	20026.2	20026.2	1.09578
0.04894	19994.6	0.04259	20026.5	20026.5	1.09617
0.05043	19994.9	0.04432	20026.8	20026.8	1.0961
0.05296	19995.2	0.0463	20027.1	20027.1	1.09648
0.05543	19995.5	0.04809	20027.4	20027.4	1.09703
0.05815	19995.8	0.05022	20027.7	20027.7	1.09721
0.06104	19996.1	0.05234	20028	20028	1.09759
0.06442	19996.3	0.05491	20028.3	20028.3	1.09837
0.06747	19996.6	0.05772	20028.6	20028.6	1.09868
0.0706	19996.9	0.06073	20028.9	20028.9	1.09952
0.07418	19997.2	0.06394	20029.2	20029.2	1.10062
0.0776	19997.5	0.06714	20029.5	20029.5	1.10109
0.08202	19997.8	0.07077	20029.8	20029.8	1.10545
0.08504	19998	0.07317	20030.1	20030.1	1.10802
0.10605	19999.1	0.09194	20030.3	20030.3	1.10884
0.12979	20000.2	0.11847	20031.6	20031.6	1.10606
0.1573	20001.2	0.1581	20032.7	20032.7	1.09959
0.18648	20002.4	0.21696	20033.8	20033.8	1.09021
0.21658	20003.5	0.29425	20035	20035	1.078
0.24827	20004.8	0.37729	20036.2	20036.2	1.06358
0.2848	20005.9	0.43513	20037.5	20037.4	1.04943
0.3382	20007.2	0.44438	20038.6	20038.6	1.03935
0.41139	20008.5	0.41256	20039.9	20039.9	1.02924
0.49219	20009.6	0.38494	20041.2	20041.3	1.02269
0.59734	20011	0.38394	20042.4	20042.4	1.01763
0.69645	20012.3	0.41894	20043.8	20043.8	1.01288
0.79114	20013.5	0.48634	20045.1	20045.1	1.00833
0.88602	20014.9	0.58676	20046.5	20046.4	1.00363
0.96557	20016.3	0.70672	20047.8	20047.9	0.9977
1.02876	20017.6	0.82823	20049.2	20049.2	0.99131
1.08607	20019	0.9321	20050.6	20050.6	0.98437
1.13777	20020.4	1.00345	20052	20052.1	0.97801
1.17523	20021.9	1.04207	20053.5	20053.5	0.97236
1.18628	20023.3	1.06602	20055	20055.1	0.96817
1.17661	20024.8	1.09087	20056.4	20056.5	0.96629
1.16239	20026.2	1.10627	20058.1	20058	0.96545
1.15601	20027.7	1.10552	20059.5	20059.6	0.96708
1.16271	20029.3	1.0906	20061	20061	0.97028
1.1753	20030.8	1.0726	20062.6	20062.7	0.97466
1.1828	20032.4	1.06242	20064.3	20064.2	0.98018
1.17494	20033.9	1.06531	20065.8	20065.8	0.98571
1.14483	20035.6	1.07964	20067.5	20067.4	0.99042
1.09805	20037.2	1.09511	20069.2	20069.2	0.99482
1.04649	20038.8	1.10248	20070.9	20070.9	0.99822
1.00056	20040.5	1.10073	20072.6	20072.5	1.00093
0.96434	20042.1	1.09342	20074.3	20074.3	1.00259
0.93757	20043.8	1.08521	20076	20076	1.00312
0.91962	20045.5	1.0795	20077.7	20077.7	1.00291
0.90918	20047.2	1.07804	20079.5	20079.5	1.00154
0.90619	20049	1.07871	20081.2	20081.3	0.99988
0.90852	20050.7	1.08033	20083.1	20083.1	0.99775
0.91387	20052.5	1.08109	20084.9	20084.9	0.99553
0.92032	20054.3	1.079	20086.8	20086.8	0.99368
0.9243	20056.2	1.07174	20088.7	20088.7	0.9916
0.92381	20058	1.05936	20090.6	20090.5	0.98956
0.9187	20059.8	1.04376	20092.5	20092.5	0.98738
0.90992	20061.7	1.02653	20094.5	20094.3	0.98568
0.90299	20063.6	1.00764	20096.3	20096.3	0.98387
0.8997	20065.5	0.99084	20098.3	20098.3	0.98181
0.90227	20067.4	0.97659	20100.3	20100.3	0.98086
0.90956	20069.3	0.96634	20102.3	20102.3	0.98049
0.92042	20071.3	0.9608	20104.2	20104.3	0.97981
0.93351	20073.4	0.95998	20106.4	20106.4	0.97949
0.94822	20075.4	0.9635	20108.5	20108.5	0.97844
0.96658	20077.4	0.9698	20110.6	20110.6	0.97753
0.9833	20079.4	0.97685	20112.7	20112.7	0.97639
0.9993	20081.4	0.98273	20114.8	20114.9	0.97504
1.01263	20083.5	0.98629	20116.9	20116.9	0.97306
1.02196	20085.6	0.98637	20119.1	20119.1	0.97136
1.02656	20087.7	0.98288	20121.3	20121.3	0.96966
1.02794	20089.8	0.97658	20123.5	20123.5	0.96802
1.02571	20091.9	0.97022	20125.7	20125.7	0.96679
1.02202	20094.2	0.96538	20128	20128	0.96563
1.01841	20096.2	0.96289	20130.3	20130.3	0.96502
1.0147	20098.5	0.96173	20132.5	20132.5	0.96439
1.01076	20100.7	0.96208	20135	20134.9	0.9642
1.00424	20102.9	0.9638	20137.2	20137.2	0.96409
0.99512	20105.1	0.96647	20139.5	20139.5	0.96388
0.98358	20107.4	0.96947	20141.9	20142	0.96394
0.97324	20109.7	0.97342	20144.4	20144.3	0.96433
0.96352	20111.9	0.97742	20146.7	20146.7	0.96467
0.95569	20114.3	0.98189	20149.1	20149.1	0.96502
0.94915	20116.6	0.98618	20151.6	20151.6	0.96542
0.94445	20119	0.99063	20154.1	20154.1	0.96507
0.94099	20121.3	0.99458	20156.6	20156.6	0.96447
0.93831	20123.7	0.99783	20159.1	20159.1	0.9637
0.93618	20126	1.00012	20161.7	20161.7	0.96274
0.93384	20128.5	1.00042	20164.1	20164.1	0.96133
0.93104	20131	0.99817	20166.7	20166.7	0.95958
0.92865	20133.4	0.99378	20169.4	20169.4	0.9574
0.92654	20135.8	0.98769	20172	20171.9	0.95526
0.92614	20138.4	0.98131	20174.5	20174.5	0.95284
0.92574	20140.9	0.976	20177.2	20177.2	0.94989
0.92482	20143.4	0.97254	20179.9	20179.9	0.94695
0.92482	20146	0.97089	20182.6	20182.6	0.94423
0.92458	20148.5	0.97024	20185.3	20185.3	0.94145
0.92605	20151.1	0.97031	20188	20188	0.93912
0.9273	20153.8	0.97011	20190.7	20190.7	0.93675
0.9289	20156.4	0.96932	20193.5	20193.5	0.93486
0.93025	20159.1	0.96808	20196.3	20196.3	0.93215
0.93253	20161.7	0.9664	20199.1	20199.1	0.93056
0.93623	20164.5	0.96409	20201.9	20201.9	0.92916
0.93974	20167.2	0.96288	20204.8	20204.9	0.92803
0.94428	20169.9	0.96177	20207.8	20207.7	0.92719
0.94803	20172.7	0.95993	20210.5	20210.5	0.92704
0.95074	20175.4	0.95696	20213.5	20213.5	0.92731
0.95247	20178.2	0.95419	20216.5	20216.4	0.92738
0.951	20181	0.95127	20219.3	20219.4	0.92798
0.94778	20183.9	0.94826	20222.4	20222.3	0.92853
0.94237	20186.8	0.94539	20225.3	20225.3	0.92907
0.93586	20189.6	0.9432	20228.3	20228.3	0.92919
0.92974	20192.5	0.94186	20231.3	20231.4	0.92941
0.92487	20195.4	0.94039	20234.5	20234.5	0.9293
0.92291	20198.3	0.9388	20237.5	20237.5	0.92872
0.92189	20201.3	0.93691	20240.6	20240.5	0.92837
0.92269	20204.2	0.93546	20243.7	20243.8	0.92749
0.92369	20207.2	0.93486	20246.9	20246.8	0.92634
0.92374	20210.2	0.93538	20249.9	20250	0.92521
0.92259	20213.2	0.93625	20253.2	20253.2	0.9238
0.91928	20216.2	0.93776	20256.4	20256.3	0.92273
0.91637	20219.3	0.93914	20259.7	20259.5	0.92155
0.91454	20222.3	0.93942	20262.8	20262.7	0.92024
0.91357	20225.5	0.93826	20266.1	20266.1	0.91941
0.91203	20228.5	0.93606	20269.3	20269.3	0.91877
0.90899	20231.7	0.93293	20272.6	20272.6	0.91815
0.90528	20234.8	0.92965	20276	20276	0.91756
0.90244	20237.9	0.92632	20279.2	20279.2	0.91694
0.89961	20241.1	0.92342	20282.6	20282.5	0.91676
0.89651	20244.3	0.92075	20286	20286	0.91622
0.89365	20247.4	0.91786	20289.3	20289.3	0.91547
0.89176	20250.7	0.91566	20292.8	20292.8	0.91479
0.89074	20253.9	0.91435	20296.2	20296.1	0.91414
0.88991	20257.2	0.91477	20299.7	20299.6	0.91338
0.88896	20260.4	0.91626	20303.1	20303.2	0.91248
0.88808	20263.8	0.91861	20306.5	20306.6	0.91141
0.8884	20267.1	0.92084	20310.2	20310.2	0.91053
0.89069	20270.4	0.92244	20313.7	20313.6	0.90945
0.89425	20273.7	0.92324	20317.2	20317.2	0.90823
0.89872	20277.1	0.92354	20320.8	20320.8	0.90699
0.90268	20280.4	0.92407	20324.3	20324.3	0.90587
0.90619	20283.8	0.92449	20328	20328	0.90456
0.90834	20287.2	0.92434	20331.5	20331.5	0.9031
0.90674	20290.7	0.9241	20335.3	20335.3	0.90167
0.90359	20294.1	0.9229	20339.1	20339	0.90015
0.89994	20297.6	0.92094	20342.6	20342.5	0.89901
0.89579	20301.1	0.91902	20346.4	20346.4	0.89772
0.89347	20304.5	0.91727	20350.1	20350	0.89656
0.8928	20308.1	0.91523	20353.8	20353.8	0.89576
0.89244	20311.7	0.91279	20357.6	20357.6	0.89475
0.89251	20315.3	0.90981	20361.4	20361.4	0.89409
0.89311	20318.8	0.90679	20365.2	20365.2	0.89309
0.89336	20322.5	0.90481	20369	20369	0.89267
0.8936	20326.1	0.90429	20373	20373	0.89192
0.89309	20329.8	0.90489	20376.8	20376.8	0.89131
0.8917	20333.5	0.90656	20380.7	20380.7	0.89103
0.89051	20337.2	0.90845	20384.6	20384.6	0.89073
0.88852	20340.8	0.91011	20388.5	20388.5	0.89019
0.886	20344.6	0.91	20392.4	20392.4	0.88995
0.88308	20348.4	0.90959	20396.4	20396.4	0.88935
0.8815	20352.2	0.90776	20400.4	20400.4	0.88896
0.87975	20356	0.90473	20404.4	20404.3	0.88792
0.87856	20359.8	0.90055	20408.4	20408.5	0.88722
0.87728	20363.7	0.89614	20412.5	20412.5	0.88649
0.87519	20367.5	0.89216	20416.6	20416.7	0.88565
0.8721	20371.4	0.88868	20420.6	20420.6	0.88434
0.86941	20375.3	0.88531	20424.8	20424.8	0.88306
0.86576	20379.2	0.88466	20428.9	20428.9	0.88183
0.86117	20383.1	0.8832	20433	20433.1	0.88054
0.85798	20387.1	0.88275	20437.3	20437.2	0.87927
0.85808	20391.1	0.88269	20441.4	20441.4	0.87803
0.86058	20395	0.88299	20445.7	20445.6	0.87673
0.86407	20399.1	0.88357	20449.8	20449.8	0.87575
0.86835	20403.1	0.88405	20454.2	20454.1	0.87494
0.8721	20407.2	0.88448	20458.4	20458.4	0.87397
0.87492	20411.2	0.88526	20462.7	20462.7	0.87327
0.87618	20415.3	0.88619	20467	20467	0.8727
0.87684	20419.3	0.88665	20471.3	20471.3	0.87209
0.87702	20423.5	0.8867	20475.6	20475.6	0.87161
0.87569	20427.6	0.88584	20480	20480	0.8709
0.87352	20431.7	0.88451	20484.4	20484.4	0.87023
0.86985	20435.9	0.8828	20488.8	20488.8	0.86897
0.86551	20440.1	0.8807	20493.2	20493.2	0.86815
0.86167	20444.3	0.87843	20497.7	20497.7	0.86738
0.8586	20448.5	0.87596	20502.2	20502.2	0.86659
0.85597	20452.7	0.8739	20506.7	20506.7	0.86561
0.85414	20456.9	0.87267	20511.2	20511.2	0.86445
0.85276	20461.2	0.87185	20515.8	20515.7	0.86353
0.85345	20465.4	0.87151	20520.2	20520.2	0.86248
0.85312	20469.8	0.87135	20524.9	20524.8	0.86131
0.85184	20474	0.87124	20529.5	20529.4	0.86054
0.85072	20478.4	0.87116	20534	20534.1	0.85919
0.84964	20482.8	0.87146	20538.6	20538.7	0.85792
0.84846	20487.2	0.87185	20543.3	20543.3	0.85691
0.84775	20491.7	0.8717	20548.1	20548.1	0.85628
0.84874	20496.1	0.87075	20552.7	20552.7	0.8554
0.84924	20500.5	0.8689	20557.4	20557.4	0.85422
0.84956	20505	0.86635	20562.2	20562.1	0.85338
0.84841	20509.5	0.86383	20566.8	20566.9	0.85249
0.84781	20514	0.86195	20571.7	20571.7	0.85183
0.84755	20518.6	0.86007	20576.4	20576.4	0.85109
0.84617	20523.2	0.85815	20581.3	20581.2	0.84961
0.84411	20527.8	0.85615	20586	20586.1	0.84895
0.84269	20532.4	0.85389	20590.9	20591	0.84793
0.84071	20537.1	0.85217	20595.8	20595.8	0.84711
0.83887	20541.8	0.85062	20600.7	20600.7	0.84596
0.83766	20546.4	0.8498	20605.7	20605.7	0.84512
0.83675	20551.1	0.84912	20610.7	20610.5	0.84415
0.83689	20555.8	0.84877	20615.4	20615.5	0.84301
0.83753	20560.6	0.84815	20620.5	20620.5	0.84214
0.8392	20565.3	0.84763	20625.5	20625.4	0.84117
0.84011	20570	0.8471	20630.5	20630.5	0.84011
0.84041	20574.8	0.84679	20635.5	20635.6	0.83878
0.83921	20579.7	0.84622	20640.6	20640.6	0.83796
0.83671	20584.5	0.84558	20645.7	20645.7	0.83701
0.83406	20589.3	0.84453	20650.8	20650.8	0.83592
0.83098	20594.2	0.84369	20655.9	20655.8	0.83439
0.82968	20599	0.84289	20661	20661	0.83367
0.82878	20603.9	0.84176	20666.1	20666.1	0.83229
0.82822	20608.8	0.84043	20671.3	20671.3	0.83151
0.82726	20613.8	0.83909	20676.5	20676.5	0.83026
0.82481	20618.6	0.83774	20681.7	20681.7	0.82888
0.82253	20623.5	0.83634	20687	20686.9	0.82792
0.82115	20628.5	0.83508	20692.2	20692.2	0.82658
0.81996	20633.5	0.83402	20697.5	20697.5	0.82541
0.82004	20638.4	0.83339	20702.8	20702.8	0.82422
0.82028	20643.4	0.83275	20708.1	20708.1	0.8231
0.82156	20648.3	0.83213	20713.4	20713.4	0.82176
0.82172	20653.4	0.83151	20718.7	20718.7	0.8208
0.82094	20658.5	0.83093	20724.1	20724.1	0.81966
0.81963	20663.5	0.82995	20729.5	20729.5	0.81895
0.81866	20668.6	0.82879	20734.9	20734.9	0.81811
0.81835	20673.8	0.82775	20740.3	20740.3	0.81738
0.81766	20679	0.82636	20745.8	20745.8	0.81641
0.81719	20684.2	0.82504	20751.3	20751.4	0.81546
0.81673	20689.4	0.82327	20756.8	20756.9	0.81432
0.81492	20694.6	0.8216	20762.3	20762.3	0.81385
0.81212	20699.8	0.8202	20767.8	20767.8	0.81259
0.80982	20705	0.81846	20773.3	20773.3
0.80781	20710.3	0.81735	20779	20779
			20784.5	20784.6

## Sheet: Figure 2c
Figure 2c
Sample	CO rate (mmol/g/h)	Selectivity (%)
MoO3	0.63	96.4
MoO2-x	1.87	97.2
450	77.55	98.32
500	373.68	99.6
550	385.2	99.54
600	295.2	99.519
650	61.71	99.73
MoN	1.85	97.4
Mo2N	2.93	98.4

## Sheet: Figure 2d
Time (h)	CO rate (mmol/g/h)	CH4 rate (mmol/g/h)	CO Selectivity (%)
1	361.178	0.15588	99.958
2	347.756	0.16069	99.9538
3	354.006	0.17517	99.9505
4	356.821	0.16705	99.9504
5	343.502	0.16222	99.9514
6	343.062	0.16815	99.951
7	341.448	0.1728	99.9494
8	343.709	0.17227	99.9499
9	345.647	0.17396	99.9497
10	345.613	0.17437	99.9496
11	336.122	0.16893	99.9498
12	341.367	0.17381	99.9491
13	342.684	0.16712	99.9513
14	344.506	0.17372	99.9496
15	347.113	0.17634	99.9492
16	345.982	0.17529	99.9494
17	341.24	0.16893	99.9505
18	338.823	0.16328	99.9518
19	341.788	0.16956	99.9504
20	346.1	0.17436	99.9497
21	334.16	0.16682	99.9501
22	336.106	0.16661	99.9505
23	349.315	0.1691	99.9516
24	343.106	0.15561	99.9533
25	356.204	0.16325	99.9542
26	346.424	0.15791	99.9544
27	349.763	0.16094	99.954
28	361.376	0.1697	99.9531
29	348.743	0.16185	99.9536
30	352.686	0.16556	99.9531
31	344.195	0.16145	99.9531
32	354.504	0.16279	99.9541
33	346.973	0.16183	99.9534
34	349.426	0.16357	99.9532
35	357.64	0.16916	99.9527
36	357.843	0.16922	99.9527
37	359.56	0.17027	99.9527
38	355.593	0.16734	99.953
39	355.206	0.16683	99.9531
40	349.644	0.16268	99.9535
41	349.124	0.16269	99.9534
42	361.898	0.17158	99.9526
43	352.11	0.16075	99.9544
44	354.974	0.16465	99.9536
45	348.439	0.15281	99.9562
46	351.581	0.16009	99.9545
47	353.555	0.16231	99.9541
48	344.438	0.14981	99.9565
49	356.204	0.16325	99.9542
50	346.424	0.15791	99.9544
51	349.763	0.16094	99.954
52	361.376	0.1697	99.9531
53	348.743	0.16185	99.9536
54	352.686	0.16556	99.9531
55	344.195	0.16145	99.9531
56	354.504	0.16279	99.9541
57	346.973	0.16183	99.9534
58	349.426	0.16357	99.9532
59	357.64	0.16916	99.9527
60	357.843	0.16922	99.9527
61	359.56	0.17027	99.9527
62	355.593	0.16734	99.953
63	355.206	0.16683	99.9531
64	349.644	0.16268	99.9535
65	349.124	0.16269	99.9534
66	361.898	0.17158	99.9526
67	352.11	0.16075	99.9544
68	354.974	0.16465	99.9536
69	348.439	0.15281	99.9562
70	351.581	0.16009	99.9545
71	353.555	0.16231	99.9541
72	344.438	0.14981	99.9565
73	358.689	0.17199	99.9527
74	351.679	0.15799	99.9551
75	354.466	0.15173	99.9572
76	355.577	0.15622	99.9561
77	358.485	0.1587	99.9557
78	348.78	0.15348	99.956
79	352.223	0.15656	99.9556
80	358.115	0.15993	99.9554
81	360.517	0.16234	99.955
82	348.055	0.1539	99.9558
83	357.621	0.1602	99.9552
84	354.185	0.15767	99.9555
85	358.492	0.16048	99.9553
86	353.449	0.15751	99.9555
87	351.077	0.15658	99.9554
88	357.748	0.16135	99.9549
89	354.936	0.15616	99.956
90	354.935	0.15854	99.9553
91	354.845	0.15824	99.9554
92	355.68	0.15813	99.9556
93	355.423	0.15783	99.9556
94	350.671	0.1549	99.9558
95	349.572	0.15454	99.9558
96	347.092	0.15384	99.9557
97	342.859	0.13176	99.9616
98	362.199	0.16146	99.9554
99	354.676	0.15706	99.9557
100	353.643	0.15667	99.9557
101	353.777	0.15704	99.9556
102	354.667	0.15691	99.9558
103	352.462	0.15422	99.9563
104	346.028	0.12311	99.9634
105	342.977	0.14104	99.9589
106	344.571	0.14443	99.9581
107	346.486	0.14676	99.9577
108	342.719	0.1391	99.9594
109	340.573	0.13546	99.9602
110	345.053	0.14107	99.9591
111	343.711	0.1437	99.9582
112	341.553	0.1466	99.9571
113	347.2	0.15228	99.9562
114	342.44	0.15111	99.9559
115	345.144	0.15551	99.955
116	345.661	0.15574	99.955
117	344.971	0.15403	99.9554
118	342.689	0.15049	99.9561
119	342.001	0.14896	99.9565
120	341.264	0.14847	99.9565
121	342.506	0.15759	99.954
122	350.848	0.15938	99.9546
123	345.476	0.15537	99.955
124	349.825	0.15745	99.955
125	345.063	0.12897	99.9615
126	340.629	0.09263	99.9702
127	341.708	0.14559	99.9574
128	344.766	0.14927	99.9567
129	337.363	0.14588	99.9568
130	340.792	0.14858	99.9564
131	334.547	0.14544	99.9565
132	338.491	0.14955	99.9558
133	334.727	0.14924	99.9554
134	339.893	0.15611	99.9541
135	333.739	0.15556	99.9534
136	337.286	0.15988	99.9526
137	332.313	0.15678	99.9528
138	333.057	0.15844	99.9524
139	332.517	0.15815	99.9525
140	326.957	0.06355	99.9762
141	331.504	0.15206	99.9541
142	334.826	0.15358	99.9541
143	329.053	0.14778	99.9551
144	329.634	0.14751	99.9553
145	333.934	0.15022	99.955
146	332.388	0.14906	99.9552
147	327.168	0.14507	99.9557
148	331.2	0.14786	99.9554
149	334.09	0.14958	99.9553
150	332.591	0.14875	99.9553
151	333.934	0.15022	99.955
152	332.388	0.14906	99.9552
153	332.363	0.14875	99.9553
154	330.606	0.14799	99.9553
155	331.623	0.14918	99.955
156	335.733	0.152	99.9548
157	333.492	0.16849	99.9463
158	320.825	0.15832	99.9491
159	330.433	0.17015	99.9469
160	334.942	0.15183	99.9526
161	326.427	0.13912	99.9561
162	326.914	0.13318	99.958
163	321.319	0.14201	99.9558
164	322.748	0.15635	99.9516
165	329.411	0.14186	99.9556
166	326.99	0.13766	99.9566
167	324.851	0.13396	99.9575
168	327.322	0.13705	99.9568
169	318.119	0.13747	99.9568
170	314.472	0.133	99.9573
171	315.792	0.13544	99.9571
172	319.172	0.13666	99.9572
173	318.232	0.1363	99.9572
174	314.634	0.13417	99.9574
175	313.531	0.13414	99.9572
176	315.592	0.13512	99.9572
177	311.939	0.13324	99.9573
178	307.804	0.13062	99.9576
179	313.791	0.12995	99.9586
180	311.821	0.12822	99.9589
181	311.499	0.13613	99.9563
182	309.516	0.13467	99.9565
183	310.558	0.13265	99.9573
184	311.1	0.13326	99.9572
185	313.787	0.13963	99.9559
186	307.489	0.13526	99.956
187	307.071	0.14308	99.9534
188	311.972	0.14868	99.9524
189	312.529	0.14686	99.953
190	313.965	0.1467	99.9533

## Sheet: Figure2e
Temperature ℃	CO conversion rate %	Selectivity (%)
140	0	0
160	0	0
180	0	0
200	0	0
220	0	0
250	0	0
300	0.41	100
350	1.46	100
400	4.57	100
450	9.68	100
500	15.88	100

## Sheet: Figure 2f
Sample	CO rate mmol/g/h	Stability (h)
1	1.2	6
2	1.57	25
3	325	25
4	159.8	0
5	13.4	4
6	1.87	70
7	2.67	15
8	11.3	24
9	13.5	100
10	18.8	3.5
11	35	5
12	44.1	35
13	139.6	60
14	312	15
15	337	10
16	13.04	40
17	355	168

## Sheet: Figure 3a
	MoO2-X	450	550	650	Mo2N
Magnetic field (mT)	Intensity (arb. units)
309.5	37.3844	53.9302	34.8901	32.5854	13.0888
309.504	39.6344	55.5552	34.7651	34.7104	12.3388
309.507	38.3844	54.4302	34.6401	31.0854	14.9638
309.511	38.8844	56.4302	35.0151	31.9604	13.3388
309.515	39.8844	56.1802	34.0151	30.9604	16.0888
309.518	39.8844	53.6802	36.0151	30.0854	14.9638
309.522	41.1344	54.1802	35.5151	28.9604	14.3388
309.526	41.5094	54.5552	33.0151	25.9604	12.8388
309.529	41.1344	52.0552	35.1401	26.5854	14.4638
309.533	42.7594	56.3052	34.2651	24.9604	15.8388
309.537	42.8844	53.8052	32.1401	24.2104	14.4638
309.54	43.6344	52.8052	32.0151	21.7104	14.0888
309.544	41.8844	54.8052	33.5151	16.0854	15.2138
309.548	44.3844	52.9302	32.3901	17.0854	14.3388
309.551	45.3844	55.6802	30.2651	12.3354	13.8388
309.555	43.0094	56.3052	30.0151	11.3354	15.8388
309.559	41.1344	54.6802	28.3901	9.58545	16.0888
309.562	42.3844	56.9302	28.1401	8.33545	14.7138
309.566	40.3844	55.8052	28.7651	6.21045	15.3388
309.57	42.7594	55.0552	27.3901	4.71045	13.5888
309.573	43.7594	53.3052	26.8901	5.08545	15.0888
309.577	41.5094	56.5552	28.0151	4.58545	15.8388
309.581	41.0094	55.0552	28.1401	4.71045	16.0888
309.584	38.8844	55.1802	26.3901	1.96045	15.4638
309.588	37.6344	51.5552	29.2651	3.96045	18.0888
309.592	36.5094	53.3052	28.0151	0.58545	15.7138
309.595	34.1344	52.1802	31.7651	0.21045	17.3388
309.599	37.1344	52.5552	31.7651	-0.16455	16.7138
309.603	34.0094	51.4302	30.8901	1.21045	14.0888
309.606	32.8844	51.3052	30.7651	1.71045	17.3388
309.61	33.6344	49.8052	30.3901	1.33545	16.3388
309.614	30.1344	50.9302	28.3901	0.58545	15.4638
309.617	30.1344	48.5552	29.6401	2.08545	16.0888
309.621	31.1344	48.1802	31.3901	0.08545	17.0888
309.625	28.8844	47.3052	26.5151	-1.41455	15.5888
309.628	28.5094	46.0552	32.1401	0.58545	17.5888
309.632	26.2594	47.8052	27.5151	0.83545	17.3388
309.636	26.3844	43.9302	29.6401	2.71045	17.3388
309.639	24.7594	43.6802	27.6401	4.83545	18.8388
309.643	22.8844	43.0552	29.1401	4.71045	17.8388
309.647	22.2594	41.3052	29.0151	4.46045	18.9638
309.65	24.8844	39.9302	27.8901	7.96045	20.0888
309.654	23.5094	39.3052	29.2651	6.58545	21.4638
309.657	23.3844	41.8052	28.6401	6.58545	20.8388
309.661	21.5094	39.3052	31.0151	5.58545	20.0888
309.665	24.7594	39.1802	29.0151	8.46045	21.4638
309.668	22.5094	38.8052	30.1401	6.58545	22.2138
309.672	23.6344	38.1802	29.1401	8.96045	21.8388
309.676	22.1344	36.9302	30.5151	6.96045	21.5888
309.679	21.8844	38.3052	31.1401	8.08545	21.0888
309.683	20.6344	36.5552	30.6401	9.21045	22.0888
309.687	18.7594	37.3052	31.3901	8.96045	21.9638
309.69	18.7594	34.5552	32.6401	9.46045	22.0888
309.694	18.5094	37.5552	31.6401	7.71045	20.8388
309.698	17.2594	37.6802	32.7651	7.08545	21.5888
309.701	16.1344	37.1802	31.8901	5.96045	21.5888
309.705	16.1344	37.9302	31.8901	5.46045	22.4638
309.709	18.1344	39.4302	31.8901	7.21045	22.4638
309.712	15.2594	39.1802	32.0151	9.58545	20.9638
309.716	16.7594	41.1802	32.1401	7.08545	21.8388
309.72	16.5094	38.9302	34.0151	7.58545	23.3388
309.723	14.6344	39.1802	34.6401	4.96045	20.8388
309.727	17.7594	38.3052	31.0151	10.0854	22.2138
309.731	16.0094	36.9302	32.0151	8.46045	23.9638
309.734	14.6344	40.8052	30.5151	5.96045	22.3388
309.738	16.1344	41.6802	30.8901	2.46045	24.3388
309.742	15.2594	40.9302	30.6401	5.33545	22.9638
309.745	14.3844	40.5552	29.6401	3.46045	24.4638
309.749	13.7594	42.8052	29.8901	4.46045	24.8388
309.753	14.2594	42.0552	30.0151	2.21045	24.2138
309.756	15.3844	43.9302	30.2651	2.33545	24.5888
309.76	12.7594	45.1802	30.1401	3.46045	23.8388
309.764	13.5094	44.6802	29.5151	1.33545	22.8388
309.767	12.8844	45.9302	30.3901	0.08545	23.9638
309.771	12.6344	44.9302	29.7651	-2.41455	22.3388
309.775	13.1344	46.9302	30.8901	-2.16455	23.2138
309.778	14.7594	44.6802	31.2651	-3.41455	24.5888
309.782	14.0094	45.6802	31.7651	-4.28955	24.5888
309.786	13.8844	45.9302	31.1401	-0.91455	23.7138
309.789	14.7594	47.1802	31.0151	-4.78955	23.5888
309.793	16.1344	47.6802	28.8901	-5.66455	22.8388
309.797	15.0094	46.4302	36.7651	-4.78955	24.3388
309.8	15.0094	48.3052	28.6401	-5.03955	23.4638
309.804	13.8844	47.5552	28.7651	-5.78955	22.5888
309.808	14.1344	47.3052	29.6401	-6.91455	24.5888
309.811	18.3844	45.4302	29.1401	-7.16455	23.5888
309.815	15.8844	47.0552	29.6401	-7.53955	24.3388
309.819	17.2594	45.5552	31.1401	-5.91455	23.7138
309.822	18.8844	44.0552	28.8901	-5.66455	24.0888
309.826	18.1344	44.1802	28.1401	-4.28955	25.0888
309.83	20.5094	41.9302	27.0151	-4.66455	25.3388
309.833	20.3844	42.6802	28.1401	-3.03955	23.3388
309.837	20.5094	39.9302	27.1401	-3.53955	25.4638
309.841	22.6344	39.5552	26.2651	-0.41455	21.4638
309.844	23.7594	38.9302	25.1401	-1.28955	21.5888
309.848	24.0094	37.6802	25.6401	1.83545	24.4638
309.852	25.7594	38.5552	24.8901	2.33545	22.0888
309.855	27.5094	37.5552	26.7651	2.96045	21.9638
309.859	25.0094	35.1802	24.3901	3.58545	22.8388
309.863	25.7594	34.5552	25.2651	5.08545	22.7138
309.866	25.0094	33.8052	26.7651	5.96045	22.3388
309.87	26.6344	30.4302	25.3901	6.96045	22.3388
309.874	24.6344	33.6802	25.0151	8.58545	21.7138
309.877	25.8844	30.6802	23.1401	8.71045	22.9638
309.881	25.8844	30.4302	23.7651	7.71045	22.8388
309.885	26.8844	32.0552	22.1401	9.83545	22.3388
309.888	27.2594	30.0552	26.2651	8.96045	24.5888
309.892	29.1344	32.3052	23.7651	12.4604	22.8388
309.896	28.3844	30.6802	22.3901	10.3354	23.2138
309.899	28.0094	32.0552	23.3901	10.3354	24.8388
309.903	26.8844	35.4302	22.0151	10.3354	22.7138
309.907	27.0094	32.1802	20.1401	10.9604	22.3388
309.91	27.8844	32.8052	20.1401	11.0854	23.5888
309.914	27.3844	34.9302	22.5151	11.7104	21.4638
309.918	28.2594	34.0552	22.6401	11.3354	20.8388
309.921	26.1344	36.5552	24.0151	13.3354	21.7138
309.925	26.5094	34.4302	20.8901	12.8354	19.9638
309.929	27.5094	38.4302	25.1401	13.9604	21.7138
309.932	28.0094	39.0552	22.7651	14.7104	20.3388
309.936	28.7594	39.0552	23.5151	13.7104	19.5888
309.94	29.2594	40.5552	25.2651	18.4604	19.5888
309.943	27.6344	38.6802	25.8901	16.4604	18.9638
309.947	27.1344	40.8052	26.8901	18.7104	18.8388
309.95	29.6344	43.1802	26.3901	21.8354	19.4638
309.954	27.8844	44.5552	26.6401	20.0854	17.5888
309.958	28.8844	43.0552	26.7651	18.3354	19.9638
309.961	29.2594	43.4302	26.3901	21.0854	17.5888
309.965	29.6344	46.6802	24.6401	21.0854	19.2138
309.969	29.8844	48.4302	26.7651	20.7104	19.3388
309.972	30.3844	47.4302	24.7651	22.9604	19.2138
309.976	29.5094	48.4302	24.5151	21.0854	16.8388
309.98	31.8844	48.9302	24.6401	22.2104	18.4638
309.983	29.2594	49.1802	21.6401	21.2104	17.2138
309.987	29.8844	49.0552	23.0151	23.5854	18.2138
309.991	28.0094	50.3052	21.1401	20.9604	18.7138
309.994	30.1344	50.0552	22.7651	20.3354	18.4638
309.998	28.5094	50.4302	22.2651	19.7104	18.0888
310.002	28.7594	50.1802	21.7651	19.0854	16.9638
310.005	27.7594	48.8052	19.7651	17.0854	16.9638
310.009	29.8844	50.1802	19.5151	15.8354	16.8388
310.013	28.7594	47.6802	19.3901	13.2104	18.3388
310.016	27.6344	48.3052	18.3901	11.5854	15.7138
310.02	28.7594	48.5552	17.8901	10.4604	17.9638
310.024	29.1344	46.3052	18.1401	12.5854	16.4638
310.027	29.3844	45.6802	17.5151	10.7104	17.3388
310.031	29.3844	46.5552	16.2651	9.33545	17.4638
310.035	29.7594	46.9302	16.7651	8.46045	14.7138
310.038	28.7594	43.4302	16.1401	9.58545	17.9638
310.042	29.6344	43.1802	16.5151	6.96045	15.5888
310.046	27.8844	42.4302	14.8901	8.08545	14.7138
310.049	27.6344	41.4302	16.2651	10.2104	16.2138
310.053	27.3844	40.3052	14.5151	10.3354	14.4638
310.057	26.7594	43.0552	13.3901	12.5854	14.7138
310.06	26.2594	40.1802	16.7651	13.2104	13.8388
310.064	25.2594	39.0552	16.3901	15.9604	15.0888
310.068	27.1344	36.6802	18.1401	14.5854	14.9638
310.071	26.8844	38.3052	17.1401	14.9604	13.2138
310.075	26.6344	37.3052	17.5151	17.3354	14.8388
310.079	27.0094	36.0552	17.6401	16.8354	13.9638
310.082	26.1344	35.4302	20.1401	16.5854	12.8388
310.086	26.2594	37.4302	19.6401	15.7104	12.0888
310.09	28.1344	36.9302	20.5151	17.8354	13.5888
310.093	25.7594	34.5552	17.8901	15.3354	13.2138
310.097	25.6344	36.8052	19.3901	14.7104	13.5888
310.101	28.1344	35.8052	21.6401	15.8354	13.4638
310.104	27.0094	37.1802	21.2651	15.5854	11.9638
310.108	25.7594	34.9302	24.2651	17.4604	14.2138
310.112	26.6344	34.8052	23.1401	17.2104	13.0888
310.115	26.6344	33.6802	25.3901	15.3354	13.0888
310.119	28.2594	31.5552	27.2651	16.7104	13.4638
310.123	27.5094	33.0552	25.5151	16.4604	11.9638
310.126	27.1344	31.1802	25.6401	18.5854	12.5888
310.13	27.6344	31.3052	26.1401	16.7104	13.7138
310.134	27.6344	28.5552	24.7651	19.0854	13.0888
310.137	26.7594	30.5552	27.1401	23.2104	13.4638
310.141	28.0094	29.3052	27.6401	27.2104	13.7138
310.145	28.0094	26.6802	26.1401	24.4604	13.5888
310.148	29.6344	24.4302	27.2651	25.2104	12.4638
310.152	29.0094	24.0552	28.0151	24.0854	12.2138
310.156	30.2594	25.0552	28.8901	23.8354	12.7138
310.159	30.7594	23.1802	31.5151	22.9604	12.0888
310.163	30.3844	26.3052	29.5151	21.4604	12.3388
310.167	29.7594	24.9302	30.1401	22.2104	12.4638
310.17	30.8844	24.8052	30.8901	22.4604	12.8388
310.174	31.2594	25.4302	32.5151	21.7104	12.3388
310.178	30.6344	23.8052	32.1401	20.5854	11.8388
310.181	30.2594	22.9302	34.7651	21.5854	11.5888
310.185	29.7594	25.0552	33.7651	19.9604	11.9638
310.189	32.8844	23.4302	33.5151	20.4604	12.4638
310.192	31.6344	22.0552	33.2651	16.9604	12.0888
310.196	32.5094	23.1802	35.5151	17.4604	11.7138
310.2	34.2594	22.0552	35.7651	17.5854	12.3388
310.203	33.8844	23.0552	35.6401	14.5854	11.2138
310.207	33.1344	25.9302	37.5151	14.0854	11.2138
310.211	35.2594	26.4302	36.3901	15.2104	11.5888
310.214	35.3844	27.4302	35.1401	14.5854	9.96384
310.218	37.2594	29.9302	35.8901	14.7104	12.9638
310.222	36.2594	28.9302	35.7651	16.0854	12.3388
310.225	35.7594	28.3052	36.6401	12.7104	12.0888
310.229	36.0094	27.8052	39.2651	12.7104	11.7138
310.233	37.0094	31.0552	37.7651	10.7104	11.5888
310.236	37.5094	29.1802	37.3901	10.8354	11.2138
310.24	36.2594	30.0552	36.7651	10.0854	11.3388
310.243	36.0094	31.0552	37.5151	11.3354	9.71384
310.247	35.7594	29.0552	38.0151	11.9604	11.0888
310.251	35.3844	32.0552	38.1401	13.5854	11.3388
310.254	36.1344	33.0552	38.1401	13.8354	11.2138
310.258	35.3844	30.0552	37.6401	13.3354	10.7138
310.262	36.2594	31.4302	38.1401	16.4604	11.8388
310.265	37.6344	30.9302	37.1401	11.3354	10.2138
310.269	38.2594	34.1802	36.1401	10.9604	12.3388
310.273	36.5094	33.9302	35.6401	8.96045	10.0888
310.276	36.6344	32.5552	34.3901	7.46045	10.9638
310.28	38.5094	33.0552	34.1401	5.96045	11.5888
310.284	35.5094	32.9302	33.3901	7.96045	9.46384
310.287	36.6344	33.0552	36.0151	7.58545	10.9638
310.291	36.1344	34.6802	35.5151	6.21045	12.4638
310.295	36.7594	35.8052	34.6401	5.21045	10.5888
310.298	35.7594	33.9302	34.8901	4.46045	13.4638
310.302	36.2594	33.8052	35.2651	0.96045	13.0888
310.306	34.5094	33.0552	37.8901	0.83545	9.96384
310.309	37.5094	34.1802	38.5151	2.83545	11.8388
310.313	37.7594	33.4302	38.7651	0.71045	11.3388
310.317	36.6344	34.3052	39.1401	0.21045	11.7138
310.32	37.6344	34.8052	40.3901	-0.78955	12.0888
310.324	38.2594	35.9302	41.7651	-2.03955	10.0888
310.328	38.7594	33.6802	44.5151	-0.16455	11.7138
310.331	38.1344	34.6802	43.5151	-1.41455	10.2138
310.335	40.5094	33.6802	43.0151	-2.16455	11.3388
310.339	39.1344	34.1802	46.5151	-2.16455	12.3388
310.342	38.8844	33.6802	46.0151	-5.91455	11.3388
310.346	39.8844	33.8052	43.7651	-6.41455	9.96384
310.35	39.5094	34.8052	44.1401	-5.53955	11.9638
310.353	37.0094	34.4302	43.7651	-7.41455	9.58884
310.357	39.8844	35.0552	42.7651	-9.41455	8.83884
310.361	39.1344	39.4302	40.0151	-9.53955	8.96384
310.364	37.1344	35.8052	38.8901	-9.78955	7.46384
310.368	36.0094	35.0552	39.6401	-10.4146	9.83884
310.372	33.6344	37.9302	38.1401	-11.4146	10.2138
310.375	33.0094	35.5552	39.5151	-13.5396	9.46384
310.379	32.8844	37.3052	38.1401	-15.0396	9.33884
310.383	29.1344	40.9302	34.8901	-19.4146	9.33884
310.386	27.0094	38.8052	38.1401	-21.2896	7.58884
310.39	27.7594	41.6802	36.2651	-19.1646	9.46384
310.394	25.0094	42.4302	35.7651	-21.6646	8.46384
310.397	23.7594	44.1802	34.8901	-20.9146	7.08884
310.401	22.3844	44.1802	34.1401	-20.5396	5.96384
310.405	21.5094	45.3052	33.7651	-21.5396	6.21384
310.408	22.5094	44.3052	34.5151	-22.9146	6.83884
310.412	19.2594	45.5552	35.0151	-26.7896	5.08884
310.416	18.6344	48.9302	32.1401	-19.7896	7.83884
310.419	18.2594	46.3052	34.1401	-24.9146	7.46384
310.423	18.1344	47.4302	34.6401	-25.5396	4.96384
310.427	18.3844	46.8052	32.6401	-26.7896	7.46384
310.43	20.3844	48.0552	32.8901	-26.9146	6.83884
310.434	18.7594	45.8052	34.1401	-29.2896	6.83884
310.438	20.6344	46.5552	33.7651	-28.9146	6.08884
310.441	19.5094	46.5552	33.3901	-29.9146	7.96384
310.445	20.6344	45.6802	29.3901	-29.0396	6.21384
310.449	22.0094	45.8052	30.1401	-31.5396	6.71384
310.452	23.8844	45.4302	27.2651	-32.7896	7.71384
310.456	22.8844	46.4302	28.7651	-32.4146	7.71384
310.46	24.8844	44.1802	28.8901	-34.9146	10.0888
310.463	23.6344	44.0552	26.3901	-35.2896	9.33884
310.467	26.1344	45.6802	24.7651	-34.1646	8.96384
310.471	26.5094	44.0552	25.1401	-34.4146	9.21384
310.474	26.6344	44.4302	24.6401	-33.7896	7.83884
310.478	27.5094	43.4302	21.1401	-34.6646	9.46384
310.482	28.2594	46.1802	21.6401	-37.1646	10.8388
310.485	28.2594	45.0552	19.3901	-37.5396	9.71384
310.489	29.1344	42.1802	19.3901	-34.9146	9.33884
310.493	29.3844	44.1802	18.0151	-33.2896	10.4638
310.496	28.7594	44.0552	18.7651	-32.2896	12.7138
310.5	29.2594	44.5552	17.2651	-31.2896	11.5888
310.504	27.5094	45.9302	16.5151	-29.9146	12.0888
310.507	28.0094	43.5552	16.3901	-29.7896	11.5888
310.511	26.8844	43.6802	15.3901	-29.2896	14.3388
310.515	26.2594	43.0552	13.8901	-30.9146	13.0888
310.518	26.7594	46.5552	16.1401	-28.9146	14.5888
310.522	25.5094	45.1802	13.1401	-29.2896	13.2138
310.526	23.1344	47.6802	15.6401	-26.7896	14.2138
310.529	24.0094	48.0552	14.1401	-27.4146	14.4638
310.533	23.1344	49.9302	13.1401	-24.6646	13.3388
310.536	23.2594	47.8052	15.3901	-26.9146	14.7138
310.54	22.7594	48.8052	16.6401	-24.9146	13.3388
310.544	22.0094	47.6802	15.1401	-22.9146	13.0888
310.547	24.3844	49.0552	15.8901	-22.1646	12.9638
310.551	23.7594	46.6802	15.6401	-21.1646	13.5888
310.555	24.8844	47.8052	14.1401	-20.4146	12.8388
310.558	25.3844	44.9302	13.1401	-19.1646	12.7138
310.562	25.1344	45.6802	11.2651	-18.7896	13.9638
310.566	26.6344	41.8052	16.1401	-17.5396	15.2138
310.569	26.7594	42.5552	14.2651	-18.7896	14.4638
310.573	25.6344	42.1802	13.5151	-18.1646	15.2138
310.577	25.6344	42.9302	11.8901	-16.2896	15.3388
310.58	26.1344	38.8052	15.3901	-18.9146	16.2138
310.584	24.8844	39.9302	13.3901	-18.9146	14.3388
310.588	25.8844	38.9302	15.5151	-18.5396	16.8388
310.591	25.7594	40.6802	14.2651	-18.5396	15.7138
310.595	26.1344	36.8052	15.0151	-18.6646	15.9638
310.599	24.5094	36.8052	15.8901	-16.5396	16.0888
310.602	26.6344	37.0552	12.5151	-13.7896	18.2138
310.606	24.7594	33.0552	16.2651	-11.7896	17.5888
310.61	26.0094	35.8052	16.6401	-7.53955	18.4638
310.613	26.3844	33.0552	15.2651	-5.66455	19.3388
310.617	25.2594	34.9302	14.7651	-5.78955	17.7138
310.621	25.0094	34.5552	14.8901	-3.41455	16.9638
310.624	24.3844	35.6802	14.5151	-3.16455	20.0888
310.628	24.8844	34.0552	14.3901	0.33545	18.2138
310.632	23.3844	37.3052	14.8901	-1.41455	17.3388
310.635	20.7594	35.0552	12.1401	-0.03955	17.5888
310.639	20.7594	34.1802	13.2651	1.08545	18.3388
310.643	20.0094	35.9302	16.6401	3.58545	16.7138
310.646	20.0094	37.6802	14.1401	4.58545	15.8388
310.65	17.7594	35.9302	18.2651	6.83545	15.8388
310.654	17.7594	36.6802	16.7651	11.4604	14.4638
310.657	18.1344	36.6802	17.7651	9.71045	15.7138
310.661	17.6344	37.6802	18.5151	11.8354	16.8388
310.665	19.2594	38.6802	19.2651	11.8354	15.4638
310.668	19.8844	40.9302	22.2651	12.8354	18.2138
310.672	19.1344	39.5552	20.2651	13.0854	14.8388
310.676	18.7594	40.4302	18.1401	15.4604	16.3388
310.679	18.7594	43.6802	18.5151	14.4604	17.3388
310.683	18.2594	45.4302	18.6401	15.7104	16.2138
310.687	19.6344	46.1802	20.2651	15.0854	15.8388
310.69	20.8844	48.9302	18.1401	19.7104	16.9638
310.694	21.3844	49.1802	18.5151	13.4604	17.4638
310.698	21.3844	47.4302	18.8901	16.3354	17.4638
310.701	20.6344	49.1802	19.3901	15.0854	17.0888
310.705	20.8844	48.1802	19.5151	15.0854	15.9638
310.709	21.7594	45.9302	18.3901	13.7104	14.4638
310.712	23.0094	48.3052	18.2651	13.2104	16.4638
310.716	24.2594	47.6802	20.7651	13.2104	13.8388
310.72	26.2594	46.0552	21.5151	13.2104	16.3388
310.723	24.8844	46.9302	19.5151	12.8354	16.2138
310.727	24.8844	44.8052	16.3901	9.71045	16.0888
310.731	25.8844	44.8052	21.1401	10.0854	15.4638
310.734	24.3844	44.6802	20.2651	7.21045	14.5888
310.738	25.2594	45.3052	17.2651	7.08545	16.7138
310.742	24.3844	43.1802	23.1401	8.46045	15.2138
310.745	24.1344	44.8052	19.5151	4.96045	15.3388
310.749	25.7594	43.0552	19.5151	5.33545	16.4638
310.753	24.8844	44.0552	18.8901	2.33545	13.2138
310.756	21.3844	41.0552	18.8901	3.21045	13.4638
310.76	22.8844	41.6802	15.6401	2.46045	14.4638
310.764	22.7594	42.5552	14.5151	-1.16455	14.8388
310.767	22.0094	43.0552	16.2651	-5.41455	14.5888
310.771	22.5094	40.4302	14.6401	-5.03955	13.8388
310.775	21.3844	40.0552	14.1401	-7.66455	12.2138
310.778	22.6344	39.5552	13.3901	-9.53955	11.7138
310.782	21.1344	38.0552	12.5151	-10.1646	11.5888
310.786	22.8844	36.8052	13.0151	-8.91455	11.5888
310.789	22.6344	39.4302	13.2651	-11.7896	10.9638
310.793	23.3844	38.8052	11.3901	-10.7896	11.2138
310.797	21.3844	35.5552	12.5151	-11.4146	11.2138
310.8	24.8844	35.1802	11.8901	-10.9146	11.3388
310.804	24.5094	33.9302	15.0151	-10.7896	11.4638
310.808	25.0094	33.3052	15.7651	-10.5396	10.0888
310.811	25.7594	35.5552	14.3901	-12.1646	10.9638
310.815	25.5094	34.4302	15.3901	-11.4146	11.2138
310.819	26.1344	31.5552	15.0151	-12.1646	9.96384
310.822	25.7594	30.5552	15.5151	-14.6646	10.4638
310.826	27.3844	31.3052	14.7651	-14.9146	10.5888
310.83	28.6344	32.4302	14.5151	-14.4146	11.0888
310.833	27.6344	31.6802	16.8901	-15.1646	9.96384
310.837	28.6344	30.6802	14.6401	-17.4146	12.0888
310.841	27.8844	29.1802	15.2651	-17.5396	8.71384
310.844	28.7594	31.9302	16.7651	-18.7896	10.8388
310.848	29.0094	29.8052	16.5151	-14.0396	10.9638
310.851	28.5094	29.1802	19.6401	-21.7896	11.0888
310.855	30.2594	29.1802	19.2651	-25.1646	12.5888
310.859	31.2594	26.9302	24.0151	-21.2896	10.8388
310.862	30.2594	27.8052	22.6401	-21.6646	11.2138
310.866	32.0094	27.5552	21.7651	-21.2896	11.4638
310.87	31.8844	29.9302	23.6401	-21.9146	10.8388
310.873	33.7594	28.1802	26.0151	-19.0396	9.71384
310.877	32.5094	28.3052	25.3901	-21.4146	12.0888
310.881	34.5094	29.8052	25.0151	-18.1646	12.0888
310.884	34.1344	28.3052	27.8901	-19.9146	10.8388
310.888	34.3844	30.8052	25.3901	-16.9146	11.3388
310.892	33.7594	32.3052	26.0151	-12.7896	10.8388
310.895	34.6344	32.0552	26.2651	-13.7896	10.4638
310.899	34.1344	33.1802	26.5151	-9.03955	11.2138
310.903	34.2594	33.0552	27.6401	-9.53955	10.9638
310.906	35.5094	34.5552	28.3901	-6.78955	12.3388
310.91	36.5094	32.8052	27.5151	-6.28955	12.7138
310.914	35.3844	37.4302	27.2651	-4.28955	11.9638
310.917	37.0094	35.5552	25.0151	-1.78955	13.2138
310.921	38.2594	34.5552	24.8901	-0.66455	12.9638
310.925	37.3844	36.9302	26.1401	0.08545	12.5888
310.928	36.8844	36.9302	24.2651	1.58545	11.4638
310.932	36.5094	35.1802	23.6401	1.08545	10.9638
310.936	37.1344	34.0552	22.1401	3.71045	11.2138
310.939	36.2594	34.6802	21.2651	7.58545	10.8388
310.943	35.5094	33.9302	21.3901	9.21045	11.8388
310.947	35.0094	33.9302	20.3901	9.96045	11.4638
310.95	35.6344	33.8052	18.5151	12.4604	11.5888
310.954	33.1344	35.5552	21.1401	10.9604	11.2138
310.958	33.0094	33.9302	16.2651	13.7104	11.4638
310.961	32.6344	35.0552	17.0151	16.4604	11.4638
310.965	32.1344	34.3052	15.8901	16.7104	11.0888
310.969	31.5094	35.1802	16.1401	19.4604	10.9638
310.972	30.3844	34.9302	14.2651	21.9604	10.4638
310.976	30.5094	33.5552	12.7651	22.4604	10.0888
310.98	30.6344	33.1802	10.7651	23.0854	10.2138
310.983	29.0094	35.9302	10.2651	25.3354	9.58884
310.987	28.7594	35.3052	7.51511	23.3354	10.9638
310.991	29.3844	37.6802	9.51511	25.2104	9.83884
310.994	26.8844	37.1802	4.64011	24.2104	10.7138
310.998	28.1344	39.9302	5.14011	28.8354	11.9638
311.002	25.8844	39.6802	6.89011	29.5854	10.9638
311.005	25.2594	38.3052	7.01511	28.0854	10.0888
311.009	25.8844	41.3052	7.26511	30.5854	11.2138
311.013	24.0094	41.1802	6.64011	29.2104	11.9638
311.016	23.5094	41.5552	7.51511	31.3354	11.2138
311.02	24.6344	44.4302	5.76511	30.0854	9.58884
311.024	22.1344	44.8052	6.39011	28.7104	9.33884
311.027	22.7594	46.3052	6.76511	29.4604	9.33884
311.031	21.7594	46.3052	7.76511	28.8354	10.0888
311.035	20.5094	46.5552	7.89011	30.9604	9.21384
311.038	21.8844	46.0552	12.1401	30.4604	7.58884
311.042	21.2594	49.3052	8.39011	32.5854	8.46384
311.046	19.7594	48.5552	6.89011	32.5854	6.83884
311.049	18.5094	47.6802	10.5151	33.2104	8.21384
311.053	19.2594	51.3052	9.01511	33.4604	9.08884
311.057	18.5094	48.3052	9.01511	29.0854	6.08884
311.06	16.7594	47.3052	9.14011	28.4604	4.83884
311.064	17.5094	50.1802	11.0151	23.4604	6.71384
311.068	15.6344	51.4302	11.6401	22.7104	4.96384
311.071	14.1344	52.0552	10.8901	20.4604	4.96384
311.075	12.3844	52.0552	13.5151	19.0854	3.71384
311.079	12.6344	51.0552	13.2651	18.8354	5.83884
311.082	11.3844	50.0552	15.2651	17.9604	2.96384
311.086	9.38445	51.4302	17.6401	13.8354	3.21384
311.09	10.7594	48.4302	17.6401	13.8354	2.71384
311.093	10.0094	48.8052	18.7651	12.2104	1.71384
311.097	9.63445	48.0552	18.1401	10.2104	2.96384
311.101	8.75945	46.0552	21.8901	5.21045	-0.41116
311.104	10.0094	45.5552	20.6401	2.71045	-0.53616
311.108	9.13445	45.0552	23.3901	1.08545	0.71384
311.112	8.63445	44.9302	24.1401	-2.41455	-0.03616
311.115	7.75945	43.9302	23.5151	-1.41455	-0.78616
311.119	11.1344	43.1802	25.6401	-4.28955	-2.03616
311.123	10.5094	42.8052	25.7651	-4.78955	-1.53616
311.126	9.38445	42.5552	27.0151	-6.91455	-1.16116
311.13	9.38445	40.9302	27.6401	-8.78955	-0.53616
311.134	11.8844	39.8052	27.0151	-9.53955	-1.66116
311.137	12.0094	38.6802	27.5151	-10.7896	-1.78616
311.141	11.5094	40.9302	28.5151	-9.78955	-1.41116
311.144	12.5094	37.3052	27.1401	-9.91455	-2.03616
311.148	11.7594	35.6802	31.3901	-7.66455	-1.66116
311.152	13.2594	35.5552	29.2651	-6.28955	-2.91116
311.155	13.0094	36.8052	30.3901	-6.28955	-2.78616
311.159	14.1344	34.3052	33.1401	-5.28955	-2.16116
311.163	16.1344	31.9302	30.5151	-4.91455	-2.16116
311.166	14.2594	33.1802	34.6401	-7.78955	-2.66116
311.17	15.7594	33.5552	32.2651	-7.78955	-2.41116
311.174	16.8844	33.4302	35.0151	-9.78955	-4.03616
311.177	17.8844	31.9302	35.0151	-5.91455	-2.53616
311.181	17.8844	31.9302	34.8901	-8.16455	-2.91116
311.185	17.0094	31.4302	33.8901	-9.03955	-3.41116
311.188	18.0094	28.8052	36.3901	-6.78955	-2.03616
311.192	19.1344	30.8052	33.1401	-7.28955	-3.03616
311.196	19.0094	28.6802	34.3901	-8.28955	-3.78616
311.199	19.1344	28.6802	32.8901	-7.41455	-1.41116
311.203	19.5094	26.5552	34.2651	-8.53955	-1.91116
311.207	21.8844	26.4302	35.6401	-9.41455	-1.91116
311.21	19.1344	27.0552	34.7651	-8.78955	-3.53616
311.214	20.1344	26.0552	35.8901	-2.91455	-2.03616
311.218	21.2594	26.1802	35.0151	-5.28955	-2.78616
311.221	20.6344	27.8052	36.7651	-6.53955	-2.91116
311.225	20.8844	28.9302	33.8901	-5.78955	-2.03616
311.229	22.0094	28.3052	37.5151	-6.91455	-3.16116
311.232	21.1344	30.1802	33.5151	-6.66455	-2.53616
311.236	21.6344	26.9302	34.3901	-9.03955	-0.78616
311.24	19.7594	29.4302	35.5151	-10.1646	-0.66116
311.243	18.5094	28.6802	33.2651	-9.53955	-1.28616
311.247	19.3844	28.3052	32.8901	-8.66455	-0.91116
311.251	19.0094	30.6802	32.2651	-8.16455	0.33884
311.254	17.0094	28.6802	31.2651	-8.16455	-0.03616
311.258	17.3844	30.8052	31.0151	-9.16455	0.71384
311.262	15.5094	30.0552	31.6401	-9.03955	-0.53616
311.265	15.6344	30.3052	30.0151	-6.41455	0.96384
311.269	14.8844	32.0552	31.2651	-7.66455	1.58884
311.273	13.1344	32.3052	31.2651	-11.4146	1.08884
311.276	14.0094	33.9302	32.5151	-7.66455	1.58884
311.28	14.2594	32.1802	32.8901	-9.41455	2.33884
311.284	10.1344	33.1802	30.3901	-8.91455	1.96384
311.287	14.1344	34.0552	32.5151	-7.41455	4.21384
311.291	11.8844	33.3052	34.5151	-7.03955	3.33884
311.295	10.0094	33.3052	32.6401	-7.66455	5.21384
311.298	11.3844	34.3052	31.6401	-6.66455	6.33884
311.302	9.50945	32.8052	32.3901	-8.16455	5.96384
311.306	10.1344	30.1802	31.8901	-7.91455	6.96384
311.309	9.00945	30.9302	31.1401	-8.53955	6.46384
311.313	8.75945	31.3052	30.3901	-9.66455	8.21384
311.317	8.75945	31.5552	29.6401	-11.5396	7.33884
311.32	10.1344	29.5552	28.8901	-10.4146	8.96384
311.324	8.13445	30.0552	27.2651	-11.0396	8.71384
311.328	9.75945	29.4302	26.6401	-9.78955	7.46384
311.331	9.88445	31.1802	27.5151	-10.7896	8.08884
311.335	9.88445	33.3052	25.8901	-10.1646	8.83884
311.339	11.2594	31.6802	26.1401	-12.6646	9.21384
311.342	12.3844	33.5552	26.3901	-14.0396	11.2138
311.346	11.5094	30.3052	24.7651	-14.5396	10.0888
311.35	12.8844	31.6802	23.7651	-13.7896	9.33884
311.353	12.1344	34.0552	24.8901	-14.2896	11.2138
311.357	13.6344	30.0552	24.0151	-14.5396	10.9638
311.361	14.2594	30.9302	23.7651	-13.6646	12.5888
311.364	15.2594	32.5552	25.6401	-12.5396	12.5888
311.368	16.6344	32.8052	28.1401	-12.6646	12.9638
311.372	16.8844	33.8052	27.3901	-13.7896	14.9638
311.375	17.7594	32.3052	24.2651	-12.6646	12.8388
311.379	18.3844	34.5552	28.1401	-11.6646	14.3388
311.383	17.3844	34.6802	27.2651	-11.5396	14.4638
311.386	16.8844	34.5552	24.6401	-10.2896	13.9638
311.39	19.0094	34.3052	27.6401	-10.5396	15.4638
311.394	17.2594	34.8052	25.8901	-8.66455	15.2138
311.397	15.8844	35.5552	26.1401	-10.0396	14.9638
311.401	16.6344	39.1802	27.0151	-7.91455	14.5888
311.405	16.6344	37.0552	30.8901	-7.41455	15.4638
311.408	16.6344	38.1802	29.3901	-7.28955	15.2138
311.412	17.1344	39.3052	29.8901	-5.66455	15.3388
311.416	17.0094	36.5552	34.6401	-6.41455	14.9638
311.419	17.8844	39.6802	34.6401	-4.91455	14.4638
311.423	18.3844	37.6802	34.2651	-4.03955	15.4638
311.426	19.0094	38.3052	35.1401	-2.66455	14.0888
311.43	18.6344	38.1802	36.8901	1.08545	15.2138
311.434	17.2594	38.8052	35.8901	2.46045	14.4638
311.437	19.8844	40.3052	40.2651	2.96045	15.5888
311.441	17.2594	40.9302	37.2651	3.96045	13.4638
311.445	17.1344	42.4302	37.7651	5.83545	16.2138
311.448	17.6344	41.4302	40.2651	5.58545	16.0888
311.452	17.2594	43.8052	40.0151	5.08545	15.2138
311.456	16.5094	45.6802	38.1401	4.33545	15.7138
311.459	17.6344	47.4302	37.1401	6.33545	15.9638
311.463	14.5094	48.5552	34.7651	5.96045	15.9638
311.467	17.0094	47.3052	35.5151	7.58545	16.3388
311.47	16.0094	47.9302	33.7651	9.96045	16.8388
311.474	15.2594	50.5552	30.6401	8.71045	16.0888
311.478	17.8844	49.5552	30.6401	7.58545	17.2138
311.481	18.0094	53.5552	28.1401	9.83545	15.4638
311.485	17.5094	51.6802	28.0151	9.46045	16.5888
311.489	20.2594	50.0552	27.0151	7.46045	16.2138
311.492	22.8844	51.9302	28.1401	5.83545	17.8388
311.496	23.7594	53.6802	25.7651	6.33545	17.3388
311.5	25.1344	53.3052	23.7651	7.08545	17.0888
311.503	25.2594	53.4302	22.2651	5.71045	15.8388
311.507	25.0094	54.8052	24.2651	7.58545	17.9638
311.511	26.5094	53.0552	20.1401	7.08545	17.0888
311.514	25.5094	53.0552	20.1401	7.21045	15.4638
311.518	27.0094	50.8052	21.5151	7.96045	18.9638
311.522	27.3844	54.9302	18.2651	9.96045	15.9638
311.525	26.7594	54.6802	19.3901	8.83545	17.0888
311.529	28.7594	54.9302	18.2651	12.0854	19.4638
311.533	30.0094	56.8052	16.7651	8.96045	16.9638
311.536	30.7594	55.0552	17.5151	9.83545	17.4638
311.54	28.7594	54.4302	16.7651	10.0854	18.3388
311.544	30.0094	53.0552	15.0151	8.83545	16.0888
311.547	31.5094	53.0552	18.1401	9.96045	17.7138
311.551	31.1344	52.9302	15.8901	9.46045	17.4638
311.555	32.3844	52.3052	19.3901	7.71045	17.5888
311.558	36.0094	54.5552	16.0151	8.71045	17.4638
311.562	36.0094	51.9302	12.8901	7.83545	16.4638
311.566	36.6344	55.3052	13.7651	7.96045	15.5888
311.569	37.6344	51.5552	13.7651	9.96045	14.9638
311.573	37.6344	51.6802	14.6401	9.96045	14.0888
311.577	40.3844	49.9302	14.6401	12.4604	15.4638
311.58	43.5094	49.5552	15.3901	13.3354	13.4638
311.584	41.7594	46.9302	13.7651	15.3354	12.3388
311.588	43.2594	48.1802	16.2651	16.0854	12.7138
311.591	42.6344	48.4302	16.0151	15.7104	13.2138
311.595	41.8844	46.1802	15.3901	14.2104	11.9638
311.599	44.0094	43.8052	13.7651	16.8354	11.7138
311.602	45.2594	45.0552	14.2651	16.2104	11.2138
311.606	43.7594	46.9302	15.1401	15.9604	9.58884
311.61	46.2594	42.9302	15.3901	15.5854	9.21384
311.613	45.1344	47.4302	14.5151	15.5854	10.0888
311.617	44.1344	44.9302	14.0151	15.2104	9.21384
311.621	47.3844	44.5552	13.3901	14.4604	8.71384
311.624	45.3844	43.9302	16.6401	12.5854	8.83884
311.628	46.8844	42.6802	16.6401	11.3354	10.2138
311.632	46.2594	42.9302	16.1401	11.7104	8.71384
311.635	45.3844	43.6802	18.6401	9.33545	9.58884
311.639	45.6344	42.8052	18.0151	8.96045	8.21384
311.643	44.3844	41.1802	19.0151	7.71045	8.33884
311.646	45.5094	44.0552	19.2651	4.83545	7.46384
311.65	44.2594	42.9302	17.6401	3.21045	7.21384
311.654	44.3844	43.1802	21.7651	4.08545	7.21384
311.657	45.3844	43.9302	20.2651	4.08545	7.58884
311.661	42.3844	45.8052	19.3901	0.83545	7.08884
311.665	44.1344	43.6802	20.0151	-1.66455	8.33884
311.668	42.7594	41.9302	21.6401	-2.91455	5.21384
311.672	40.8844	44.8052	20.3901	-4.91455	5.33884
311.676	41.2594	43.1802	24.6401	-4.66455	6.71384
311.679	43.2594	42.3052	22.8901	-7.28955	7.08884
311.683	42.1344	44.5552	21.6401	-8.28955	5.46384
311.687	41.7594	42.4302	22.6401	-9.03955	6.08884
311.69	40.5094	43.9302	22.7651	-8.91455	5.58884
311.694	37.5094	43.0552	23.0151	-10.6646	4.08884
311.698	38.3844	42.0552	24.8901	-10.9146	5.58884
311.701	35.7594	45.6802	20.6401	-10.9146	5.21384
311.705	35.1344	45.1802	21.2651	-14.4146	5.33884
311.709	33.5094	45.0552	21.2651	-14.9146	5.58884
311.712	30.5094	45.5552	23.1401	-14.4146	6.33884
311.716	29.7594	46.8052	24.0151	-14.6646	3.71384
311.72	30.6344	47.9302	25.1401	-13.9146	4.21384
311.723	27.6344	46.6802	23.8901	-14.7896	3.46384
311.727	26.5094	48.0552	26.2651	-16.7896	3.21384
311.731	25.6344	47.5552	28.7651	-16.6646	2.83884
311.734	23.3844	47.1802	28.6401	-15.7896	3.46384
311.738	23.8844	48.5552	33.8901	-14.6646	2.83884
311.741	19.7594	50.0552	28.1401	-15.2896	2.21384
311.745	20.2594	46.4302	33.1401	-12.6646	0.58884
311.749	19.3844	46.8052	31.0151	-12.9146	0.21384
311.752	17.7594	49.8052	33.2651	-13.7896	-1.28616
311.756	18.3844	48.1802	30.3901	-11.4146	-1.03616
311.76	16.5094	46.8052	32.5151	-10.6646	-0.91116
311.763	16.3844	48.4302	32.3901	-10.6646	-1.78616
311.767	15.0094	49.4302	34.8901	-9.91455	-2.53616
311.771	16.2594	52.1802	33.7651	-7.66455	-1.66116
311.774	11.8844	51.8052	32.8901	-11.1646	-2.28616
311.778	12.3844	52.1802	33.3901	-8.53955	-3.78616
311.782	10.8844	53.0552	32.0151	-8.78955	-1.28616
311.785	8.50945	53.6802	31.8901	-6.03955	-3.03616
311.789	9.63445	54.8052	34.7651	-6.16455	-2.66116
311.793	7.25945	55.8052	35.0151	-5.41455	-3.28616
311.796	6.50945	56.6802	35.3901	-2.78955	-2.91116
311.8	7.50945	58.1802	35.5151	-1.66455	-2.53616
311.804	7.00945	59.3052	34.1401	0.21045	-3.66116
311.807	6.25945	59.3052	35.7651	1.83545	-1.16116
311.811	6.00945	57.5552	32.6401	3.33545	-2.53616
311.815	6.25945	58.6802	31.8901	4.21045	-3.03616
311.818	8.75945	60.6802	32.5151	4.46045	-1.91116
311.822	8.25945	60.5552	29.5151	6.46045	-3.03616
311.826	8.00945	57.6802	31.8901	9.33545	-1.66116
311.829	8.75945	57.8052	33.1401	11.2104	-3.03616
311.833	8.75945	58.5552	33.1401	10.0854	-2.16116
311.837	7.88445	60.8052	33.2651	9.33545	-1.91116
311.84	10.8844	56.4302	33.7651	10.0854	-1.03616
311.844	10.6344	58.4302	34.0151	14.2104	-1.53616
311.848	11.5094	57.6802	32.0151	12.9604	0.21384
311.851	10.8844	57.3052	31.2651	9.33545	-0.28616
311.855	12.8844	56.6802	29.1401	12.0854	0.33884
311.859	15.0094	57.9302	31.3901	11.9604	0.83884
311.862	13.1344	55.5552	28.7651	9.83545	1.83884
311.866	13.8844	56.8052	29.5151	10.3354	1.33884
311.87	17.2594	54.0552	29.3901	9.46045	2.71384
311.873	18.6344	56.5552	30.2651	8.83545	1.96384
311.877	18.3844	57.9302	27.7651	10.9604	0.96384
311.881	21.5094	55.3052	26.5151	8.58545	2.83884
311.884	20.7594	55.8052	24.0151	6.21045	2.46384
311.888	23.5094	56.3052	25.3901	6.96045	3.71384
311.892	21.8844	55.6802	23.7651	6.08545	3.71384
311.895	24.6344	54.6802	24.8901	10.3354	4.71384
311.899	26.1344	56.8052	23.0151	10.2104	4.21384
311.903	23.3844	56.6802	21.7651	12.5854	3.71384
311.906	24.5094	54.8052	21.0151	13.7104	6.08884
311.91	25.0094	58.0552	21.7651	12.3354	3.46384
311.914	22.3844	56.6802	21.6401	14.8354	4.58884
311.917	24.0094	56.5552	21.3901	13.2104	6.71384
311.921	23.8844	57.8052	20.2651	11.9604	7.08884
311.925	24.7594	58.8052	17.0151	11.7104	6.96384
311.928	24.5094	60.1802	15.8901	9.83545	8.96384
311.932	25.2594	60.6802	18.1401	8.71045	8.58884
311.936	25.1344	59.0552	15.2651	8.83545	9.46384
311.939	27.8844	57.3052	17.3901	9.21045	11.5888
311.943	24.8844	58.0552	16.3901	8.58545	10.0888
311.947	24.7594	54.5552	15.7651	4.71045	11.2138
311.95	25.6344	56.0552	16.2651	5.46045	12.3388
311.954	25.1344	54.1802	11.5151	4.96045	10.2138
311.958	27.7594	55.1802	12.7651	4.46045	11.2138
311.961	28.7594	52.0552	12.0151	3.83545	12.0888
311.965	28.5094	52.0552	10.6401	2.21045	10.7138
311.969	28.0094	52.9302	12.0151	2.21045	12.8388
311.972	28.7594	49.8052	10.5151	2.08545	11.2138
311.976	30.2594	48.9302	9.01511	3.46045	11.3388
311.98	28.0094	49.1802	10.7651	3.33545	13.3388
311.983	29.5094	49.6802	8.26511	1.83545	10.8388
311.987	27.7594	48.6802	8.76511	2.21045	12.9638
311.991	27.0094	46.9302	9.26511	-1.28955	13.4638
311.994	26.6344	47.3052	5.51511	-4.03955	11.9638
311.998	26.6344	48.3052	7.14011	-3.91455	12.7138
312.002	27.1344	47.8052	6.01511	-3.41455	14.0888
312.005	26.0094	48.1802	7.39011	-2.03955	13.9638
312.009	27.0094	47.5552	5.51511	-1.53955	14.7138
312.013	27.0094	47.8052	5.76511	0.58545	15.0888
312.016	27.7594	48.0552	8.26511	2.46045	14.0888
312.02	27.3844	47.0552	6.39011	3.08545	13.8388
312.024	27.3844	47.4302	7.26511	2.71045	14.2138
312.027	29.0094	45.6802	9.01511	5.46045	15.3388
312.031	28.1344	46.1802	6.26511	4.58545	13.9638
312.034	28.2594	46.6802	6.89011	4.96045	13.7138
312.038	28.5094	46.1802	8.76511	6.58545	15.4638
312.042	29.1344	45.9302	7.26511	7.83545	15.8388
312.045	28.0094	45.3052	7.64011	6.58545	14.4638
312.049	27.2594	44.9302	8.39011	10.2104	16.3388
312.053	25.5094	46.0552	7.14011	8.83545	15.5888
312.056	27.6344	44.4302	8.64011	10.7104	15.7138
312.06	23.7594	43.8052	10.5151	8.08545	16.3388
312.064	26.0094	45.0552	11.1401	7.96045	14.2138
312.067	24.0094	43.8052	14.2651	11.0854	17.5888
312.071	20.3844	43.6802	13.3901	8.71045	15.2138
312.075	21.2594	44.0552	15.5151	6.08545	15.8388
312.078	22.1344	45.5552	14.7651	6.21045	15.4638
312.082	21.8844	44.6802	15.3901	6.83545	13.9638
312.086	22.0094	44.4302	16.0151	5.96045	16.0888
312.089	22.5094	44.3052	17.2651	4.71045	17.9638
312.093	21.5094	45.1802	17.1401	4.08545	18.5888
312.097	22.0094	45.4302	18.7651	2.21045	17.8388
312.1	20.8844	45.8052	21.5151	2.46045	17.7138
312.104	21.6344	44.6802	21.3901	1.21045	18.7138
312.108	23.7594	46.5552	23.1401	1.46045	18.4638
312.111	24.5094	44.8052	26.5151	4.46045	17.7138
312.115	22.2594	44.0552	25.0151	0.58545	19.4638
312.119	23.5094	44.8052	26.5151	-0.16455	17.4638
312.122	23.1344	43.3052	26.2651	2.08545	18.4638
312.126	23.7594	42.5552	26.0151	0.96045	19.5888
312.13	23.8844	42.0552	27.3901	2.33545	19.0888
312.133	25.5094	39.4302	27.2651	-0.16455	17.8388
312.137	26.1344	40.0552	26.3901	2.71045	19.8388
312.141	27.5094	37.3052	28.8901	0.71045	18.2138
312.144	26.7594	37.0552	28.0151	2.21045	19.5888
312.148	27.1344	38.5552	26.5151	1.96045	17.0888
312.152	28.5094	39.4302	25.6401	2.08545	16.8388
312.155	27.7594	39.6802	25.0151	0.08545	16.8388
312.159	28.1344	38.3052	26.6401	-0.91455	17.5888
312.163	28.0094	38.6802	23.5151	-2.41455	17.2138
312.166	28.1344	38.3052	25.8901	-1.28955	18.2138
312.17	28.1344	37.5552	25.1401	-6.16455	16.2138
312.174	27.2594	37.6802	27.7651	-7.91455	15.8388
312.177	28.5094	35.8052	27.2651	-7.03955	16.8388
312.181	27.3844	36.1802	27.2651	-7.91455	15.9638
312.185	27.5094	34.4302	27.1401	-8.91455	15.7138
312.188	28.7594	29.8052	27.7651	-3.66455	15.3388
312.192	29.1344	32.9302	28.5151	-7.03955	14.8388
312.196	28.5094	31.3052	26.8901	-7.66455	15.4638
312.199	30.2594	34.1802	29.1401	-10.2896	13.7138
312.203	29.1344	32.1802	30.8901	-9.78955	15.4638
312.207	29.8844	31.4302	28.0151	-10.4146	14.2138
312.21	29.6344	28.6802	29.6401	-10.1646	14.9638
312.214	29.7594	29.1802	30.7651	-9.03955	14.3388
312.218	30.3844	29.1802	28.0151	-7.16455	13.8388
312.221	30.1344	28.6802	29.8901	-5.91455	14.9638
312.225	29.5094	31.1802	30.3901	-7.16455	12.9638
312.229	32.6344	29.1802	30.2651	-5.03955	17.0888
312.232	31.7594	27.8052	31.2651	-6.28955	13.9638
312.236	30.8844	28.9302	28.8901	-6.28955	14.8388
312.24	31.3844	30.8052	31.6401	-7.16455	14.5888
312.243	31.6344	31.0552	28.8901	-7.53955	14.7138
312.247	32.5094	32.1802	29.0151	-6.66455	14.9638
312.251	31.6344	33.6802	28.2651	-6.78955	13.2138
312.254	33.0094	34.1802	28.7651	-9.16455	13.9638
312.258	32.5094	33.4302	28.6401	-6.41455	13.0888
312.262	34.5094	36.3052	28.1401	-5.78955	13.0888
312.265	34.7594	38.1802	27.2651	-6.03955	12.3388
312.269	34.6344	38.9302	27.8901	-5.16455	10.7138
312.273	34.5094	40.8052	26.7651	-6.16455	10.2138
312.276	35.5094	40.0552	25.5151	-5.41455	8.96384
312.28	35.8844	41.4302	23.8901	-5.78955	8.08884
312.284	33.0094	38.4302	24.3901	-6.53955	9.96384
312.287	33.8844	40.4302	25.5151	-6.28955	6.83884
312.291	35.0094	41.6802	23.7651	-4.66455	4.96384
312.295	33.7594	41.4302	26.3901	-4.16455	6.83884
312.298	34.5094	44.6802	23.0151	-3.41455	5.96384
312.302	32.8844	42.1802	24.7651	-1.78955	3.96384
312.306	33.3844	42.0552	23.5151	0.46045	4.83884
312.309	33.3844	43.0552	24.2651	1.46045	3.21384
312.313	33.5094	44.4302	23.8901	1.83545	1.96384
312.317	33.3844	46.3052	24.5151	0.08545	2.46384
312.32	32.2594	46.3052	23.0151	1.33545	1.71384
312.324	33.1344	44.1802	23.3901	1.33545	0.96384
312.327	35.6344	46.9302	26.6401	4.21045	0.58884
312.331	33.6344	48.3052	23.7651	3.58545	1.58884
312.335	34.3844	48.8052	24.0151	5.21045	-0.28616
312.338	36.2594	47.6802	25.2651	6.46045	0.46384
312.342	36.5094	46.6802	22.7651	5.21045	-1.66116
312.346	35.0094	48.1802	22.7651	6.83545	-0.66116
312.349	38.0094	49.9302	23.5151	4.58545	-3.41116
312.353	34.2594	52.1802	24.3901	3.96045	-5.03616
312.357	35.7594	51.9302	22.8901	5.21045	-4.16116
312.36	37.2594	51.1802	24.2651	6.08545	-6.03616
312.364	35.8844	52.1802	23.5151	6.21045	-4.03616
312.368	35.3844	53.3052	25.1401	9.46045	-5.53616
312.371	34.8844	53.9302	27.1401	9.83545	-5.66116
312.375	37.0094	56.1802	27.5151	9.71045	-7.16116
312.379	35.2594	54.4302	27.3901	11.2104	-5.53616
312.382	36.5094	54.8052	27.7651	8.71045	-8.28616
312.386	37.1344	52.0552	26.1401	9.46045	-10.1612
312.39	39.1344	51.6802	27.2651	11.5854	-6.53616
312.393	39.5094	53.6802	27.1401	12.2104	-9.16116
312.397	40.3844	56.4302	25.3901	13.3354	-10.1612
312.401	41.6344	55.6802	27.8901	16.2104	-9.03616
312.404	42.0094	54.5552	24.1401	18.5854	-11.5362
312.408	43.2594	52.6802	26.7651	17.0854	-9.16116
312.412	43.8844	52.5552	24.8901	19.2104	-11.1612
312.415	46.3844	52.0552	25.6401	19.4604	-11.1612
312.419	48.1344	51.1802	26.7651	20.9604	-10.9112
312.423	48.7594	50.3052	23.3901	19.9604	-10.2862
312.426	51.6345	49.0552	23.8901	19.8354	-11.4112
312.43	51.8845	50.8052	22.0151	22.5854	-12.5362
312.434	53.6345	49.3052	25.0151	22.2104	-12.0362
312.437	55.2595	49.1802	26.7651	26.2104	-10.5362
312.441	54.6345	47.4302	22.3901	22.5854	-11.4112
312.445	55.2595	47.5552	24.5151	22.3354	-11.2862
312.448	56.5095	49.3052	21.3901	24.3354	-12.1612
312.452	56.0095	47.3052	21.2651	24.7104	-12.6612
312.456	52.6345	47.3052	20.1401	25.4604	-14.0362
312.459	53.3845	49.1802	19.6401	24.9604	-12.7862
312.463	52.6345	49.4302	19.7651	24.7104	-11.9112
312.467	53.5095	48.4302	17.6401	23.7104	-14.6612
312.47	52.0095	47.3052	18.2651	22.9604	-12.9112
312.474	50.8844	47.8052	14.6401	24.0854	-11.9112
312.478	50.2594	46.0552	15.1401	26.0854	-13.9112
312.481	49.7594	48.1802	14.7651	23.2104	-13.2862
312.485	47.7594	48.1802	13.2651	22.0854	-12.9112
312.489	48.0094	48.5552	12.7651	23.0854	-11.9112
312.492	46.7594	48.8052	14.3901	24.4604	-13.0362
312.496	45.5094	46.3052	12.3901	24.7104	-12.4112
312.5	47.3844	48.0552	12.2651	25.0854	-13.1612
312.503	44.6344	48.1802	13.3901	23.3354	-14.1612
312.507	43.0094	47.0552	14.3901	28.0854	-13.2862
312.511	43.3844	48.0552	12.5151	28.0854	-15.0362
312.514	39.7594	47.1802	11.5151	28.4604	-14.7862
312.518	38.7594	47.1802	14.2651	29.7104	-15.5362
312.522	36.3844	48.1802	12.7651	29.5854	-14.6612
312.525	35.2594	44.8052	14.0151	31.3354	-14.2862
312.529	33.8844	46.4302	14.1401	29.8354	-13.9112
312.533	32.8844	47.1802	16.8901	29.7104	-14.0362
312.536	32.6344	48.3052	17.2651	29.5854	-13.6612
312.54	31.6344	45.9302	16.0151	29.7104	-13.0362
312.544	30.5094	44.4302	18.6401	29.2104	-13.5362
312.547	31.8844	47.1802	18.0151	31.0854	-13.7862
312.551	30.8844	47.9302	16.0151	32.4604	-12.7862
312.555	31.1344	45.4302	15.8901	30.3354	-12.4112
312.558	30.6344	47.1802	16.6401	31.2104	-12.9112
312.562	28.7594	47.3052	17.7651	30.3354	-11.6612
312.566	28.5094	46.5552	15.1401	33.0854	-13.0362
312.569	26.6344	47.6802	14.5151	31.7104	-11.6612
312.573	26.3844	45.3052	14.5151	30.2104	-12.6612
312.577	27.3844	45.0552	15.1401	30.4604	-12.6612
312.58	25.8844	46.0552	16.1401	31.8354	-12.0362
312.584	26.6344	46.1802	17.2651	30.2104	-13.4112
312.588	26.5094	48.3052	18.7651	30.0854	-11.5362
312.591	28.5094	44.8052	17.3901	29.2104	-12.7862
312.595	27.6344	45.9302	18.5151	30.0854	-9.66116
312.599	27.8844	44.0552	20.3901	27.5854	-10.5362
312.602	27.8844	47.0552	18.3901	28.2104	-10.6612
312.606	28.3844	45.3052	18.1401	26.5854	-9.28616
312.61	29.8844	44.1802	19.2651	27.7104	-10.4112
312.613	28.8844	43.5552	20.0151	26.0854	-10.4112
312.617	31.1344	41.6802	21.8901	25.7104	-8.66116
312.62	29.3844	45.9302	22.2651	23.0854	-9.16116
312.624	30.5094	41.3052	19.7651	21.3354	-8.28616
312.628	32.6344	43.4302	21.3901	22.2104	-7.28616
312.631	32.0094	44.9302	21.1401	18.4604	-7.16116
312.635	33.3844	44.8052	22.0151	20.0854	-8.53616
312.639	32.1344	45.3052	20.0151	19.2104	-8.91116
312.642	32.6344	44.9302	22.0151	15.8354	-8.66116
312.646	33.1344	46.3052	19.8901	16.8354	-7.28616
312.65	33.8844	46.4302	18.8901	15.2104	-7.03616
312.653	33.7594	47.1802	16.5151	13.8354	-8.66116
312.657	34.6344	47.1802	19.6401	13.3354	-9.03616
312.661	36.0094	47.3052	18.6401	12.3354	-6.91116
312.664	34.8844	48.8052	18.6401	11.5854	-7.66116
312.668	35.1344	47.6802	19.2651	11.3354	-7.78616
312.672	36.8844	49.8052	19.8901	9.33545	-7.66116
312.675	34.6344	48.3052	20.5151	7.71045	-7.91116
312.679	35.6344	48.6802	21.2651	7.08545	-8.16116
312.683	35.7594	47.3052	21.6401	8.21045	-8.28616
312.686	36.6344	46.9302	24.8901	6.33545	-8.66116
312.69	35.5094	48.0552	21.5151	5.08545	-7.53616
312.694	35.3844	45.6802	22.0151	4.08545	-7.66116
312.697	34.5094	45.1802	22.1401	3.83545	-8.03616
312.701	34.0094	44.9302	22.3901	1.33545	-7.53616
312.705	34.0094	44.9302	21.2651	-0.41455	-5.78616
312.708	32.8844	47.0552	21.5151	-1.91455	-7.28616
312.712	30.0094	48.8052	17.7651	-5.16455	-5.78616
312.716	30.8844	47.5552	17.8901	-7.03955	-6.78616
312.719	29.3844	48.5552	17.8901	-6.91455	-6.41116
312.723	27.2594	50.0552	15.8901	-10.0396	-6.03616
312.727	30.6344	51.1802	15.0151	-9.41455	-5.78616
312.73	27.7594	50.6802	15.0151	-12.6646	-3.16116
312.734	28.8844	52.0552	15.2651	-12.1646	-4.41116
312.738	29.2594	50.3052	13.2651	-11.6646	-2.53616
312.741	27.5094	49.0552	12.6401	-13.0396	-3.16116
312.745	26.6344	51.3052	10.0151	-15.7896	-1.28616
312.749	26.8844	47.4302	10.8901	-12.9146	-0.16116
312.752	25.2594	49.0552	9.14011	-13.1646	-1.41116
312.756	27.5094	51.1802	9.01511	-12.7896	-0.28616
312.76	28.6344	48.3052	8.01511	-12.7896	0.71384
312.763	26.0094	49.8052	11.3901	-10.5396	-0.41116
312.767	27.2594	47.0552	13.3901	-8.28955	2.71384
312.771	26.1344	50.4302	14.3901	-8.78955	2.33884
312.774	25.3844	49.8052	14.6401	-8.28955	3.08884
312.778	28.0094	48.9302	14.3901	-8.78955	5.83884
312.782	27.5094	50.4302	15.6401	-6.41455	5.08884
312.785	26.3844	54.1802	17.2651	-2.28955	6.58884
312.789	27.5094	54.0552	17.8901	-4.66455	7.83884
312.793	28.2594	54.8052	19.0151	-3.16455	6.83884
312.796	29.3844	56.3052	18.8901	2.08545	10.0888
312.8	26.2594	54.8052	21.8901	0.71045	7.08884
312.804	29.2594	57.0552	22.0151	1.83545	11.7138
312.807	29.6344	54.5552	21.7651	-0.16455	11.9638
312.811	27.7594	55.5552	26.0151	-2.53955	10.7138
312.815	28.3844	54.5552	25.5151	-5.16455	12.0888
312.818	29.2594	54.3052	27.8901	-5.03955	12.0888
312.822	28.1344	56.5552	29.2651	-5.91455	14.2138
312.826	29.7594	54.4302	29.6401	-5.53955	13.4638
312.829	29.1344	58.8052	30.5151	-4.78955	15.4638
312.833	29.0094	58.9302	30.5151	-5.66455	15.0888
312.837	31.7594	60.0552	30.6401	-4.66455	15.0888
312.84	30.6344	59.8052	32.3901	-5.78955	16.7138
312.844	29.1344	60.1802	31.3901	-6.03955	17.7138
312.848	28.7594	60.8052	33.3901	-5.16455	16.9638
312.851	29.1344	61.4302	34.0151	-5.91455	18.4638
312.855	30.7594	59.1802	36.0151	-8.91455	18.7138
312.859	30.2594	61.1802	34.5151	-8.78955	19.5888
312.862	29.3844	59.3052	35.0151	-8.28955	22.0888
312.866	29.7594	60.0552	38.1401	-15.4146	22.5888
312.87	31.3844	60.0552	38.1401	-12.9146	21.7138
312.873	30.8844	61.4302	39.6401	-12.6646	23.8388
312.877	31.7594	60.8052	39.2651	-17.0396	24.5888
312.881	31.0094	59.1802	41.7651	-17.9146	26.4638
312.884	31.5094	60.1802	38.2651	-19.6646	26.2138
312.888	30.3844	62.0552	38.7651	-19.9146	27.0888
312.892	29.6344	59.9302	38.6401	-23.2896	27.8388
312.895	30.1344	59.1802	37.5151	-23.2896	25.9638
312.899	30.3844	62.4302	38.1401	-23.5396	27.9638
312.903	29.6344	62.8052	40.2651	-23.1646	28.8388
312.906	30.3844	66.1802	38.6401	-24.0396	28.7138
312.91	30.3844	64.6802	40.5151	-24.4146	28.5888
312.913	29.6344	67.1802	35.8901	-23.5396	29.0888
312.917	30.8844	65.1802	37.1401	-23.5396	30.5888
312.921	28.8844	64.5552	39.6401	-23.0396	31.4638
312.924	30.2594	65.6802	35.7651	-21.9146	31.0888
312.928	31.2594	68.1802	39.2651	-22.5396	32.9638
312.932	28.5094	69.5552	38.0151	-22.2896	32.7138
312.935	29.7594	69.6802	40.0151	-20.6646	33.7138
312.939	30.2594	70.1802	38.2651	-20.5396	34.7138
312.943	29.8844	71.6802	39.7651	-17.7896	33.9638
312.946	32.2594	71.3052	37.8901	-17.9146	35.4638
312.95	31.2594	71.9302	38.0151	-17.0396	34.0888
312.954	28.3844	71.1802	36.5151	-18.1646	34.4638
312.957	31.3844	70.8052	35.6401	-17.4146	35.7138
312.961	29.2594	71.6802	35.7651	-17.2896	35.7138
312.965	29.6344	69.3052	34.5151	-14.2896	35.8388
312.968	30.2594	71.3052	35.2651	-13.9146	35.5888
312.972	28.6344	68.8052	34.5151	-12.4146	34.7138
312.976	30.1344	66.8052	34.8901	-12.2896	33.7138
312.979	29.2594	65.8052	35.5151	-8.91455	34.8388
312.983	28.7594	65.8052	34.1401	-9.03955	35.7138
312.987	29.6344	63.5552	35.5151	-6.28955	34.2138
312.99	29.0094	66.4302	35.8901	-2.78955	34.8388
312.994	29.7594	64.8052	35.7651	-2.78955	33.2138
312.998	29.6344	65.9302	36.7651	0.21045	35.4638
313.001	28.8844	62.8052	37.3901	-0.03955	34.0888
313.005	29.6344	64.5552	36.3901	1.83545	34.9638
313.009	30.1344	63.4302	37.1401	2.46045	35.5888
313.012	29.7594	62.9302	35.1401	4.21045	34.4638
313.016	31.1344	61.6802	36.8901	5.71045	36.0888
313.02	32.6344	63.1802	35.3901	9.96045	34.9638
313.023	33.8844	63.3052	34.3901	11.2104	35.7138
313.027	34.3844	64.3052	36.3901	10.8354	35.9638
313.031	35.7594	62.0552	35.1401	12.4604	36.3388
313.034	36.6344	62.6802	36.2651	12.7104	34.9638
313.038	39.1344	65.0552	34.7651	15.4604	35.5888
313.042	39.0094	62.4302	34.3901	14.3354	36.0888
313.045	41.8844	60.9302	34.7651	17.5854	35.5888
313.049	41.6344	60.3052	35.0151	16.0854	37.4638
313.053	43.8844	59.8052	32.6401	18.0854	36.5888
313.056	44.0094	62.0552	36.0151	16.4604	36.3388
313.06	43.5094	61.1802	35.0151	14.5854	37.2138
313.064	44.1344	60.8052	34.6401	14.4604	36.5888
313.067	45.0094	60.9302	35.7651	12.4604	36.8388
313.071	44.8844	62.8052	35.6401	9.08545	39.5888
313.075	47.2594	60.3052	35.8901	9.21045	37.4638
313.078	46.7594	60.6802	35.5151	8.96045	39.4638
313.082	46.5094	63.3052	36.5151	6.08545	36.7138
313.086	47.6344	60.9302	38.0151	7.33545	37.7138
313.089	48.2594	62.4302	38.0151	7.33545	38.3388
313.093	47.5094	61.1802	39.7651	8.71045	35.8388
313.097	48.8844	60.6802	40.2651	6.08545	38.3388
313.1	51.1344	63.1802	41.2651	5.21045	37.8388
313.104	49.8844	64.5552	39.7651	4.33545	38.2138
313.108	49.5094	62.6802	42.5151	3.71045	37.2138
313.111	49.8844	62.1802	38.7651	1.21045	39.0888
313.115	50.0094	63.9302	40.1401	2.21045	36.9638
313.119	50.3844	64.3052	40.3901	1.96045	38.3388
313.122	48.8844	64.5552	38.7651	-2.28955	37.4638
313.126	48.6344	65.4302	38.3901	-2.28955	37.2138
313.13	49.2594	66.4302	38.2651	-4.03955	35.7138
313.133	47.6344	65.3052	37.6401	-3.53955	35.5888
313.137	48.1344	66.1802	37.1401	-7.91455	35.0888
313.141	48.5094	64.3052	37.3901	-11.0396	33.8388
313.144	47.0094	66.6802	35.3901	-8.66455	34.0888
313.148	48.3844	64.3052	37.6401	-9.91455	32.8388
313.152	49.1344	65.3052	37.6401	-12.0396	33.0888
313.155	49.7594	62.9302	35.2651	-10.9146	32.5888
313.159	49.3844	64.3052	36.6401	-12.4146	31.0888
313.163	50.0094	61.5552	35.0151	-15.0396	32.5888
313.166	47.6344	60.5552	35.1401	-14.6646	29.4638
313.17	49.1344	60.5552	35.0151	-16.2896	31.8388
313.174	47.0094	60.1802	34.8901	-17.0396	32.2138
313.177	49.0094	60.8052	35.8901	-15.2896	30.3388
313.181	49.0094	59.3052	34.8901	-16.0396	31.7138
313.185	47.6344	61.6802	34.1401	-14.7896	30.2138
313.188	48.2594	60.8052	32.3901	-14.5396	32.2138
313.192	47.7594	59.9302	35.3901	-15.0396	30.8388
313.196	46.0094	59.1802	35.5151	-14.1646	29.7138
313.199	46.5094	61.1802	33.5151	-13.7896	29.3388
313.203	43.1344	58.8052	35.8901	-15.9146	30.3388
313.207	43.7594	59.3052	35.2651	-17.2896	30.9638
313.21	42.7594	60.4302	38.6401	-20.5396	27.2138
313.214	43.3844	61.5552	36.8901	-18.0396	28.9638
313.217	41.8844	62.0552	36.6401	-17.1646	28.7138
313.221	40.5094	63.3052	37.0151	-19.0396	26.9638
313.225	38.6344	60.9302	34.3901	-19.5396	27.2138
313.228	39.1344	61.9302	35.3901	-20.9146	27.2138
313.232	38.2594	61.8052	34.5151	-17.5396	27.7138
313.236	40.0094	62.1802	34.6401	-19.9146	27.3388
313.239	36.7594	62.0552	33.5151	-21.1646	27.0888
313.243	35.2594	62.8052	35.0151	-21.5396	27.5888
313.247	35.2594	62.5552	33.3901	-21.1646	27.0888
313.25	34.7594	63.4302	31.3901	-19.2896	27.4638
313.254	32.5094	61.1802	28.8901	-17.4146	26.5888
313.258	36.3844	62.4302	29.7651	-15.6646	27.4638
313.261	33.5094	62.4302	26.7651	-14.9146	28.9638
313.265	34.5094	61.1802	27.0151	-8.41455	26.5888
313.269	33.3844	61.5552	25.6401	-12.7896	27.5888
313.272	32.6344	61.3052	25.0151	-8.28955	27.5888
313.276	33.2594	59.4302	24.0151	-7.66455	29.0888
313.28	32.7594	58.3052	25.1401	-6.03955	27.9638
313.283	34.0094	57.8052	24.8901	-5.16455	29.3388
313.287	32.6344	56.9302	25.6401	-2.03955	30.4638
313.291	32.6344	56.5552	20.3901	-0.66455	30.5888
313.294	31.0094	56.6802	22.2651	2.33545	27.8388
313.298	31.5094	54.6802	23.3901	7.08545	28.5888
313.302	32.0094	55.0552	22.1401	8.71045	28.8388
313.305	32.2594	54.3052	23.2651	12.0854	28.5888
313.309	32.3844	54.5552	25.2651	13.8354	30.4638
313.313	32.1344	51.1802	25.6401	17.0854	29.9638
313.316	33.6344	54.1802	28.3901	16.0854	29.9638
313.32	32.3844	54.5552	30.3901	21.7104	29.8388
313.324	32.3844	54.3052	30.5151	18.0854	32.3388
313.327	31.7594	53.1802	31.5151	18.9604	30.8388
313.331	32.7594	52.8052	31.6401	18.4604	30.7138
313.335	32.3844	52.9302	31.0151	18.9604	29.9638
313.338	33.5094	53.4302	30.2651	18.7104	30.3388
313.342	32.6344	57.0552	32.8901	19.8354	30.0888
313.346	33.6344	52.9302	33.0151	18.4604	31.5888
313.349	31.8844	53.1802	31.5151	18.5854	29.7138
313.353	30.5094	53.5552	30.7651	19.0854	30.9638
313.357	32.8844	52.5552	31.3901	17.7104	30.4638
313.36	31.8844	52.9302	30.5151	15.3354	31.2138
313.364	33.8844	54.0552	32.3901	15.5854	28.7138
313.368	34.3844	51.0552	33.8901	14.0854	31.3388
313.371	35.3844	49.8052	30.8901	13.3354	31.5888
313.375	36.6344	47.1802	30.3901	14.3354	29.5888
313.379	37.6344	48.8052	31.1401	11.9604	29.9638
313.382	38.2594	47.9302	30.8901	8.33545	29.3388
313.386	40.0094	47.3052	28.2651	2.58545	30.4638
313.39	39.5094	49.0552	31.3901	2.33545	28.7138
313.393	40.5094	48.4302	30.0151	1.71045	28.7138
313.397	43.2594	45.1802	30.0151	2.46045	28.4638
313.401	42.5094	46.6802	32.0151	-1.28955	27.8388
313.404	43.7594	45.5552	29.2651	-3.91455	28.7138
313.408	44.2594	46.9302	30.6401	-1.16455	27.4638
313.412	43.8844	51.3052	29.8901	-4.28955	27.3388
313.415	44.8844	45.9302	31.3901	-6.28955	26.9638
313.419	43.7594	46.1802	31.2651	-4.03955	27.8388
313.423	43.1344	49.3052	30.5151	-2.91455	27.5888
313.426	43.1344	47.4302	30.5151	-2.28955	26.8388
313.43	41.8844	49.6802	30.2651	-0.66455	28.5888
313.434	40.0094	48.9302	27.7651	0.71045	28.0888
313.437	40.3844	47.1802	27.5151	1.58545	25.4638
313.441	38.3844	48.5552	28.5151	-1.03955	26.9638
313.445	38.6344	44.4302	27.1401	4.58545	26.4638
313.448	41.3844	47.4302	29.3901	7.96045	26.3388
313.452	38.6344	49.9302	28.2651	7.46045	24.5888
313.456	38.1344	46.8052	26.6401	7.33545	23.9638
313.459	37.8844	48.4302	26.2651	9.83545	25.4638
313.463	35.6344	46.3052	23.2651	7.83545	23.9638
313.467	36.8844	47.6802	22.8901	11.3354	23.7138
313.47	34.6344	49.1802	21.5151	12.3354	23.9638
313.474	32.2594	50.0552	22.3901	11.2104	21.2138
313.478	32.3844	50.4302	21.3901	13.8354	22.3388
313.481	30.6344	51.0552	21.7651	12.7104	23.2138
313.485	30.7594	48.8052	18.7651	10.9604	22.2138
313.489	30.0094	48.6802	19.6401	11.4604	21.7138
313.492	30.3844	48.1802	20.3901	10.4604	21.7138
313.496	29.5094	49.0552	21.5151	11.5854	21.2138
313.5	29.7594	49.8052	21.5151	12.2104	20.8388
313.503	28.3844	50.6802	20.7651	12.5854	22.0888
313.507	28.5094	47.8052	22.1401	10.8354	22.2138
313.51	26.6344	47.3052	24.0151	11.8354	19.3388
313.514	27.3844	47.5552	26.1401	12.9604	18.7138
313.518	27.5094	45.1802	27.1401	12.9604	19.9638
313.521	25.8844	45.4302	26.3901	12.2104	18.8388
313.525	25.5094	45.4302	26.1401	13.8354	18.0888
313.529	25.3844	44.4302	27.1401	12.9604	16.5888
313.532	26.2594	46.0552	27.7651	12.7104	19.4638
313.536	27.2594	46.1802	29.1401	13.7104	16.4638
313.54	26.2594	45.3052	31.0151	13.3354	18.8388
313.543	23.6344	45.5552	29.5151	13.3354	17.4638
313.547	26.1344	46.0552	31.0151	13.5854	19.5888
313.551	24.1344	47.8052	31.2651	15.8354	18.8388
313.554	25.0094	47.0552	30.2651	15.4604	18.4638
313.558	25.5094	46.6802	31.1401	15.8354	17.9638
313.562	24.3844	47.8052	31.1401	14.8354	17.4638
313.565	24.3844	47.0552	30.5151	15.5854	17.0888
313.569	25.3844	45.9302	32.7651	17.7104	17.4638
313.573	24.6344	46.1802	33.8901	17.3354	18.4638
313.576	23.3844	47.8052	30.1401	19.9604	17.7138
313.58	23.1344	48.6802	28.5151	18.3354	16.9638
313.584	22.3844	48.8052	26.2651	21.5854	17.4638
313.587	19.7594	49.4302	27.2651	21.9604	17.8388
313.591	19.7594	47.4302	26.6401	24.2104	18.2138
313.595	19.6344	47.5552	24.6401	24.8354	18.4638
313.598	20.0094	47.3052	27.1401	25.7104	18.4638
313.602	17.6344	49.1802	25.1401	23.9604	18.3388
313.606	18.7594	47.1802	26.2651	25.0854	16.3388
313.609	17.7594	48.4302	25.3901	24.3354	17.9638
313.613	15.8844	46.1802	23.2651	22.9604	18.4638
313.617	15.3844	47.1802	26.1401	22.4604	16.4638
313.62	15.5094	46.8052	28.7651	23.5854	17.5888
313.624	12.0094	46.3052	26.5151	21.7104	15.8388
313.628	11.5094	44.5552	25.2651	22.9604	16.8388
313.631	8.88445	43.4302	24.0151	21.5854	16.4638
313.635	7.75945	43.9302	25.6401	19.9604	16.5888
313.639	6.63445	46.6802	22.8901	18.9604	17.0888
313.642	4.50945	43.8052	23.8901	19.3354	15.9638
313.646	4.25945	42.9302	23.0151	22.3354	15.8388
313.65	3.63445	44.0552	19.2651	22.2104	15.5888
313.653	1.13445	43.9302	18.1401	22.9604	13.7138
313.657	5.00945	42.4302	19.7651	25.9604	15.9638
313.661	4.25945	44.0552	20.3901	26.2104	14.4638
313.664	3.13445	42.8052	18.6401	26.2104	14.9638
313.668	4.25945	43.1802	16.8901	28.9604	15.4638
313.672	4.25945	42.4302	17.3901	31.0854	12.3388
313.675	3.38445	41.1802	17.7651	35.4604	14.3388
313.679	3.38445	44.5552	18.2651	33.0854	12.9638
313.683	2.50945	41.6802	16.0151	30.9604	9.96384
313.686	3.75945	41.6802	18.5151	33.3354	10.7138
313.69	5.63445	41.0552	18.2651	33.3354	11.4638
313.694	4.50945	41.5552	19.5151	34.0854	11.0888
313.697	6.38445	39.1802	19.2651	35.0854	11.0888
313.701	7.75945	40.0552	19.5151	35.5854	9.83884
313.705	8.25945	43.0552	17.1401	37.3354	9.21384
313.708	9.75945	42.0552	20.8901	35.2104	7.96384
313.712	10.2594	43.8052	21.8901	34.7104	8.33884
313.716	13.2594	43.4302	20.3901	35.0854	8.83884
313.719	15.1344	45.0552	21.6401	33.4604	7.33884
313.723	15.8844	43.5552	22.1401	35.2104	6.96384
313.727	18.5094	42.4302	23.2651	34.8354	6.46384
313.73	19.7594	42.5552	24.6401	33.8354	6.96384
313.734	20.5094	43.3052	25.7651	31.7104	6.21384
313.738	22.5094	45.4302	24.8901	32.9604	6.33884
313.741	25.5094	46.4302	24.3901	31.2104	6.83884
313.745	24.1344	45.6802	25.0151	30.5854	7.58884
313.749	26.2594	45.9302	24.7651	28.3354	6.08884
313.752	26.3844	45.6802	23.7651	29.3354	6.08884
313.756	28.1344	45.0552	22.7651	27.5854	5.96384
313.76	26.3844	49.9302	22.6401	25.2104	5.71384
313.763	26.8844	48.0552	24.7651	23.7104	4.33884
313.767	28.0094	48.0552	22.1401	22.0854	5.71384
313.771	29.0094	48.8052	20.7651	20.9604	3.83884
313.774	29.3844	48.0552	19.2651	20.9604	3.21384
313.778	28.5094	46.4302	20.7651	19.3354	5.96384
313.782	26.1344	48.1802	20.2651	17.9604	3.58884
313.785	28.3844	48.6802	21.7651	15.3354	3.83884
313.789	27.1344	49.1802	20.3901	13.7104	3.21384
313.793	26.2594	47.5552	19.3901	13.2104	4.46384
313.796	25.7594	46.3052	21.2651	14.3354	4.33884
313.8	26.2594	46.9302	19.8901	12.0854	5.46384
313.803	24.7594	45.5552	19.5151	11.8354	4.71384
313.807	25.3844	46.4302	21.5151	10.7104	4.46384
313.811	22.8844	46.5552	19.1401	9.83545	6.71384
313.814	21.8844	44.4302	19.5151	8.96045	4.83884
313.818	23.3844	41.5552	22.0151	8.33545	6.46384
313.822	20.7594	43.4302	20.8901	7.58545	5.71384
313.825	21.6344	40.6802	21.8901	7.21045	6.46384
313.829	20.7594	43.1802	22.0151	6.83545	7.33884
313.833	20.7594	44.1802	21.7651	7.08545	6.08884
313.836	23.3844	43.4302	23.3901	6.08545	6.58884
313.84	22.8844	46.0552	22.8901	5.58545	5.46384
313.844	23.5094	45.1802	26.5151	2.71045	5.21384
313.847	27.2594	45.3052	29.3901	1.33545	5.83884
313.851	27.2594	46.6802	29.2651	-1.66455	6.21384
313.855	26.5094	45.8052	28.2651	-2.03955	5.83884
313.858	28.3844	47.3052	29.1401	-4.16455	4.58884
313.862	29.2594	45.0552	29.8901	-6.41455	6.08884
313.866	30.8844	48.9302	30.2651	-7.66455	5.83884
313.869	31.0094	47.1802	30.3901	-10.7896	6.33884
313.873	32.8844	48.8052	32.2651	-10.1646	5.83884
313.877	33.3844	48.5552	31.2651	-13.9146	7.33884
313.88	35.3844	51.1802	30.3901	-14.4146	3.21384
313.884	36.1344	50.9302	29.8901	-11.9146	4.33884
313.888	37.8844	50.8052	29.1401	-12.0396	5.46384
313.891	37.1344	51.6802	28.1401	-12.1646	7.71384
313.895	35.6344	52.9302	30.1401	-11.0396	4.33884
313.899	38.0094	52.3052	29.7651	-11.0396	7.08884
313.902	37.7594	55.6802	28.6401	-12.2896	7.46384
313.906	36.5094	55.4302	30.3901	-10.4146	7.21384
313.91	36.2594	56.3052	27.0151	-13.1646	5.83884
313.913	37.1344	55.1802	27.0151	-13.5396	7.83884
313.917	36.7594	57.0552	27.2651	-10.9146	8.33884
313.921	36.0094	54.6802	25.8901	-13.9146	6.33884
313.924	35.5094	56.4302	27.5151	-15.4146	8.83884
313.928	35.6344	56.9302	27.6401	-13.4146	7.71384
313.932	34.8844	58.6802	27.1401	-11.7896	8.83884
313.935	35.5094	56.5552	23.7651	-13.5396	8.58884
313.939	36.3844	56.5552	23.8901	-12.0396	10.0888
313.943	34.3844	58.8052	23.1401	-7.28955	8.08884
313.946	35.7594	56.1802	27.2651	-5.66455	8.08884
313.95	35.5094	56.3052	24.1401	-5.16455	9.33884
313.954	36.3844	56.9302	26.3901	-3.41455	10.0888
313.957	36.3844	55.9302	24.0151	-2.91455	11.4638
313.961	34.8844	57.5552	22.8901	-0.78955	9.58884
313.965	36.8844	56.1802	22.6401	-0.78955	9.21384
313.968	34.7594	56.0552	22.6401	0.83545	10.3388
313.972	34.3844	58.6802	20.8901	1.33545	10.5888
313.976	33.3844	56.0552	21.7651	7.21045	10.0888
313.979	35.8844	58.3052	23.0151	5.71045	12.2138
313.983	32.5094	56.1802	21.1401	6.33545	10.4638
313.987	32.5094	55.1802	18.6401	10.0854	9.96384
313.99	32.2594	56.4302	23.5151	12.3354	10.7138
313.994	31.8844	54.5552	20.1401	14.3354	9.96384
313.998	30.6344	57.6802	21.8901	15.7104	9.46384
314.001	30.6344	54.8052	21.2651	15.3354	10.7138
314.005	32.0094	52.4302	24.7651	15.8354	9.58884
314.009	32.2594	55.3052	24.7651	17.3354	11.5888
314.012	32.0094	54.4302	21.3901	19.5854	10.0888
314.016	31.7594	53.1802	26.8901	20.3354	9.58884
314.02	30.3844	53.5552	24.8901	20.2104	11.2138
314.023	29.8844	54.4302	24.5151	21.7104	9.71384
314.027	30.1344	53.0552	25.1401	21.9604	11.0888
314.031	31.0094	50.4302	24.3901	20.3354	11.7138
314.034	30.3844	49.8052	22.7651	23.7104	12.7138
314.038	31.2594	50.1802	22.6401	23.9604	11.5888
314.042	29.3844	50.8052	21.2651	24.8354	12.0888
314.045	29.5094	51.5552	21.5151	28.7104	11.3388
314.049	30.1344	50.8052	19.7651	29.7104	14.3388
314.053	28.6344	49.5552	19.3901	30.9604	15.0888
314.056	27.3844	50.6802	18.6401	31.3354	14.2138
314.06	27.8844	49.0552	18.5151	32.5854	12.9638
314.064	25.8844	49.3052	17.3901	33.3354	14.4638
314.067	27.5094	48.9302	18.8901	32.8354	15.8388
314.071	25.8844	48.5552	18.1401	32.9604	13.8388
314.075	28.2594	48.5552	16.0151	32.5854	12.8388
314.078	26.6344	50.5552	18.6401	30.5854	14.4638
314.082	25.8844	53.0552	15.2651	29.8354	14.3388
314.086	25.5094	51.0552	16.8901	30.2104	14.8388
314.089	27.0094	50.8052	22.3901	30.3354	15.8388
314.093	26.6344	49.6802	16.2651	28.8354	15.4638
314.097	26.7594	48.9302	20.3901	28.3354	15.8388
314.1	27.0094	49.8052	20.5151	28.4604	17.2138
314.104	26.6344	51.8052	22.0151	27.5854	15.2138
314.108	25.6344	50.3052	22.7651	27.2104	17.9638
314.111	27.5094	49.6802	21.7651	26.3354	17.0888
314.115	26.2594	52.1802	21.6401	28.3354	17.5888
314.118	26.0094	51.6802	23.5151	29.2104	18.0888
314.122	27.6344	53.0552	21.7651	30.0854	16.4638
314.126	27.8844	54.1802	21.3901	33.5854	17.3388
314.129	28.7594	53.3052	21.8901	31.4604	18.8388
314.133	28.0094	54.6802	23.7651	34.9604	16.4638
314.137	28.8844	54.8052	22.5151	33.4604	19.0888
314.14	28.2594	54.8052	24.6401	34.2104	19.0888
314.144	28.5094	52.9302	22.3901	34.5854	17.5888
314.148	30.6344	52.4302	24.2651	33.3354	17.0888
314.151	31.1344	55.4302	22.0151	34.0854	19.2138
314.155	32.0094	55.3052	23.7651	33.3354	19.5888
314.159	32.6344	54.6802	24.1401	37.3354	16.7138
314.162	34.8844	56.0552	24.7651	32.5854	17.9638
314.166	38.1344	53.9302	29.0151	35.0854	17.5888
314.17	37.3844	53.8052	28.5151	32.8354	19.0888
314.173	36.8844	54.8052	29.5151	33.4604	18.8388
314.177	37.2594	53.4302	27.8901	33.2104	18.5888
314.181	39.2594	53.4302	32.3901	31.8354	18.7138
314.184	37.6344	51.1802	33.5151	29.8354	17.8388
314.188	38.7594	53.3052	32.2651	30.5854	19.4638
314.192	39.5094	53.5552	34.8901	29.7104	19.0888
314.195	38.3844	52.1802	33.2651	30.0854	21.8388
314.199	39.7594	52.5552	34.2651	33.0854	21.4638
314.203	36.6344	53.5552	35.0151	31.8354	21.7138
314.206	38.2594	54.9302	34.1401	34.5854	21.7138
314.21	38.0094	52.8052	36.7651	35.2104	20.8388
314.214	35.8844	53.5552	34.2651	35.3354	23.9638
314.217	36.7594	51.1802	33.1401	36.9604	22.4638
314.221	37.0094	52.8052	37.1401	37.3354	24.3388
314.225	36.2594	53.3052	34.1401	37.5854	24.4638
314.228	38.1344	52.9302	34.7651	36.9604	23.8388
314.232	38.2594	54.3052	34.6401	37.0854	24.5888
314.236	40.2594	55.4302	33.3901	37.2104	24.3388
314.239	39.2594	55.3052	34.0151	35.8354	24.7138
314.243	39.6344	52.3052	32.5151	34.7104	24.7138
314.247	41.5094	53.8052	31.5151	35.4604	26.2138
314.25	42.2594	50.8052	32.1401	34.4604	24.8388
314.254	42.0094	54.3052	32.7651	31.8354	25.8388
314.258	41.7594	54.5552	34.0151	28.9604	28.3388
314.261	41.0094	55.5552	31.2651	26.9604	26.5888
314.265	43.6344	53.8052	30.7651	28.4604	26.4638
314.269	41.0094	56.9302	33.0151	25.7104	29.7138
314.272	43.1344	58.1802	32.1401	24.4604	29.5888
314.276	43.7594	56.9302	34.1401	23.7104	29.5888
314.28	42.0094	57.5552	30.7651	23.8354	29.7138
314.283	42.3844	57.9302	29.6401	22.2104	29.7138
314.287	43.7594	58.6802	28.2651	23.0854	31.0888
314.291	43.5094	56.6802	29.8901	22.5854	31.3388
314.294	41.7594	57.4302	29.2651	23.8354	29.3388
314.298	42.6344	53.5552	30.7651	25.0854	31.4638
314.302	41.6344	55.3052	29.1401	22.2104	29.4638
314.305	41.5094	54.9302	27.5151	21.9604	31.7138
314.309	43.0094	53.1802	29.6401	25.4604	30.2138
314.313	41.2594	55.3052	27.8901	22.7104	30.0888
314.316	41.7594	50.8052	25.7651	22.2104	29.9638
314.32	41.1344	53.3052	26.2651	20.3354	30.5888
314.324	41.5094	50.6802	24.0151	19.2104	30.5888
314.327	42.7594	48.0552	24.7651	20.7104	30.0888
314.331	40.5094	47.8052	24.6401	23.7104	30.5888
314.335	40.3844	46.8052	22.5151	21.0854	29.9638
314.338	41.1344	43.1802	23.3901	19.2104	30.0888
314.342	38.5094	44.0552	22.8901	22.8354	30.7138
314.346	40.5094	44.5552	18.8901	22.0854	28.9638
314.349	38.2594	45.3052	18.8901	19.3354	30.0888
314.353	38.3844	43.9302	15.0151	22.8354	30.5888
314.357	39.6344	46.0552	13.3901	20.7104	30.4638
314.36	37.6344	45.9302	13.6401	20.0854	30.7138
314.364	37.2594	43.9302	11.5151	17.9604	32.8388
314.368	38.2594	45.6802	13.0151	17.0854	31.5888
314.371	35.3844	46.8052	12.5151	16.5854	32.5888
314.375	34.8844	47.5552	12.3901	15.9604	30.7138
314.379	35.8844	47.0552	11.5151	15.8354	33.7138
314.382	34.6344	47.8052	12.2651	14.3354	32.9638
314.386	35.0094	47.5552	10.3901	10.7104	35.2138
314.39	34.5094	45.6802	9.76511	11.5854	33.4638
314.393	36.0094	47.6802	11.0151	8.83545	33.3388
314.397	35.5094	48.5552	11.7651	11.7104	34.0888
314.401	36.5094	48.6802	11.2651	9.08545	35.9638
314.404	34.3844	48.1802	12.6401	8.58545	35.9638
314.408	33.1344	47.5552	10.5151	8.08545	37.4638
314.411	33.8844	50.0552	12.3901	6.71045	37.0888
314.415	33.0094	48.1802	12.3901	6.21045	37.0888
314.419	32.1344	50.0552	13.7651	7.96045	39.2138
314.422	32.1344	50.3052	13.7651	7.08545	37.5888
314.426	31.5094	51.9302	13.1401	6.96045	40.3388
314.43	29.1344	53.3052	13.3901	4.58545	39.5888
314.433	29.1344	50.5552	14.2651	5.08545	39.7138
314.437	31.0094	50.5552	14.3901	5.71045	41.0888
314.441	28.3844	54.4302	15.5151	5.33545	41.2138
314.444	28.0094	53.4302	15.3901	4.96045	40.7138
314.448	29.7594	54.4302	13.6401	4.96045	42.5888
314.452	29.1344	53.8052	15.0151	3.46045	42.8388
314.455	28.6344	52.1802	14.1401	3.33545	42.8388
314.459	28.7594	52.4302	12.6401	1.08545	42.9638
314.463	27.1344	52.6802	10.1401	2.96045	42.4638
314.466	27.1344	51.9302	10.2651	1.83545	43.4638
314.47	28.1344	51.4302	12.1401	3.21045	41.5888
314.474	27.7594	50.4302	10.3901	3.08545	41.5888
314.477	26.8844	51.1802	10.2651	4.21045	41.5888
314.481	28.3844	51.5552	11.0151	6.46045	41.7138
314.485	28.5094	49.0552	9.89011	7.83545	41.3388
314.488	28.5094	48.3052	9.64011	10.0854	44.8388
314.492	28.2594	48.6802	10.5151	10.4604	42.7138
314.496	28.7594	48.9302	9.64011	11.2104	43.2138
314.499	26.2594	50.4302	11.1401	13.5854	42.8388
314.503	25.7594	48.9302	10.1401	11.5854	43.8388
314.507	24.6344	49.6802	12.8901	12.3354	42.7138
314.51	24.0094	50.9302	9.76511	13.3354	43.0888
314.514	23.2594	48.0552	12.1401	12.8354	42.9638
314.518	24.5094	49.3052	12.5151	14.9604	43.0888
314.521	21.8844	52.4302	12.0151	12.8354	44.2138
314.525	21.5094	52.3052	12.7651	11.9604	43.7138
314.529	23.0094	51.5552	13.2651	10.5854	45.4638
314.532	22.2594	51.4302	14.5151	9.83545	44.3388
314.536	22.5094	53.0552	14.0151	9.08545	43.8388
314.54	23.8844	54.8052	14.5151	10.2104	43.9638
314.543	22.6344	54.5552	12.6401	7.71045	41.5888
314.547	23.8844	54.0552	14.2651	8.21045	42.4638
314.551	24.5094	56.8052	14.8901	7.21045	43.7138
314.554	25.2594	56.4302	14.0151	9.21045	42.9638
314.558	26.6344	59.4302	14.2651	8.33545	42.7138
314.562	26.0094	59.1802	15.5151	9.46045	45.2138
314.565	26.0094	57.3052	14.3901	7.83545	43.2138
314.569	25.5094	61.0552	13.2651	7.58545	44.8388
314.573	25.7594	57.9302	14.2651	7.71045	43.5888
314.576	28.0094	59.1802	13.2651	6.71045	44.8388
314.58	27.5094	59.4302	14.6401	6.96045	41.8388
314.584	26.2594	59.3052	13.6401	6.21045	44.2138
314.587	28.7594	57.4302	15.0151	5.46045	42.4638
314.591	28.7594	57.8052	12.5151	5.21045	42.2138
314.595	27.7594	58.0552	12.6401	4.08545	40.9638
314.598	28.6344	58.5552	13.1401	3.21045	40.8388
314.602	27.3844	59.4302	14.7651	3.46045	43.2138
314.606	27.3844	59.0552	13.6401	1.08545	42.0888
314.609	26.8844	58.8052	14.6401	-1.66455	42.0888
314.613	27.3844	57.6802	14.8901	0.46045	41.7138
314.617	27.6344	58.8052	12.8901	-1.41455	38.8388
314.62	29.1344	59.9302	15.0151	-0.28955	41.5888
314.624	29.2594	60.0552	15.0151	-0.16455	39.9638
314.628	29.1344	61.0552	15.7651	-1.03955	37.8388
314.631	29.6344	61.9302	14.6401	0.96045	39.8388
314.635	29.7594	59.6802	15.3901	1.08545	39.7138
314.639	29.3844	65.3052	13.6401	-1.66455	37.4638
314.642	29.3844	63.6802	11.2651	0.21045	37.5888
314.646	31.6344	66.6802	13.5151	0.58545	37.5888
314.65	30.5094	68.0552	14.7651	3.08545	37.7138
314.653	32.5094	69.5552	13.5151	-0.03955	35.3388
314.657	33.7594	69.0552	15.0151	0.96045	38.2138
314.661	34.0094	72.4302	17.3901	0.58545	36.7138
314.664	35.7594	71.4302	14.3901	3.58545	36.2138
314.668	37.6344	75.9302	13.6401	3.46045	35.3388
314.672	36.7594	76.0552	13.1401	2.71045	33.8388
314.675	37.3844	74.9302	13.7651	5.83545	35.0888
314.679	37.2594	74.6802	11.6401	7.58545	34.3388
314.683	39.7594	77.3052	9.26511	8.33545	34.8388
314.686	38.1344	75.9302	9.51511	11.7104	31.5888
314.69	37.1344	75.0552	11.1401	11.9604	33.2138
314.694	36.3844	76.5552	10.2651	13.4604	31.7138
314.697	36.6344	75.6802	12.6401	12.7104	33.0888
314.701	35.6344	75.1802	11.6401	14.0854	30.3388
314.704	36.7594	74.5552	10.3901	17.3354	30.2138
314.708	35.6344	75.3052	11.7651	12.7104	27.9638
314.712	35.0094	74.6802	10.1401	13.9604	27.0888
314.715	35.8844	75.1802	10.1401	12.0854	29.4638
314.719	34.0094	75.6802	10.0151	16.2104	26.8388
314.723	33.0094	75.1802	10.3901	10.3354	25.3388
314.726	33.5094	78.4302	12.0151	10.8354	26.0888
314.73	35.0094	79.0552	11.2651	11.2104	24.2138
314.734	34.2594	82.0552	12.8901	11.2104	23.0888
314.737	35.5094	80.8052	11.6401	8.58545	23.8388
314.741	33.0094	81.1802	10.7651	9.83545	22.2138
314.745	34.7594	81.8052	14.2651	9.08545	22.5888
314.748	34.8844	79.9302	12.6401	9.46045	22.7138
314.752	34.1344	79.1802	15.8901	6.96045	22.0888
314.756	36.2594	82.0552	14.7651	8.96045	21.5888
314.759	35.3844	81.3052	17.1401	8.08545	21.7138
314.763	33.6344	82.3052	16.8901	7.83545	21.4638
314.767	33.5094	80.3052	19.5151	9.21045	21.3388
314.77	33.3844	80.9302	19.8901	8.71045	20.7138
314.774	34.7594	81.0552	21.3901	8.08545	20.3388
314.778	33.3844	78.9302	17.5151	8.46045	16.8388
314.781	36.5094	79.0552	20.5151	6.33545	16.9638
314.785	34.3844	77.4302	15.1401	4.83545	17.7138
314.789	33.1344	78.4302	17.1401	5.21045	16.8388
314.792	35.5094	75.5552	17.8901	4.83545	15.3388
314.796	37.3844	75.1802	16.8901	4.71045	16.2138
314.8	35.7594	75.6802	18.5151	5.08545	15.8388
314.803	35.1344	72.8052	17.6401	4.21045	13.9638
314.807	34.3844	71.6802	19.7651	3.21045	13.5888
314.811	34.3844	71.5552	20.1401	2.08545	14.4638
314.814	35.1344	69.4302	18.3901	0.83545	12.8388
314.818	34.3844	67.9302	18.6401	-0.16455	12.7138
314.822	35.5094	67.9302	17.0151	-0.91455	15.3388
314.825	34.6344	66.6802	20.5151	0.21045	12.8388
314.829	34.3844	65.0552	18.0151	-0.53955	13.9638
314.833	34.0094	65.6802	16.0151	2.21045	10.5888
314.836	34.0094	64.0552	20.8901	5.96045	13.2138
314.84	32.8844	65.5552	18.3901	7.83545	9.83884
314.844	31.5094	65.1802	18.0151	7.08545	10.4638
314.847	30.1344	65.6802	18.3901	9.08545	11.5888
314.851	29.2594	64.3052	18.2651	9.33545	9.58884
314.855	30.1344	63.5552	20.1401	9.21045	9.21384
314.858	29.0094	63.5552	21.8901	8.58545	8.58884
314.862	28.5094	61.6802	21.6401	10.8354	9.08884
314.866	27.8844	63.9302	21.0151	9.08545	7.33884
314.869	26.6344	61.1802	26.2651	9.33545	8.08884
314.873	26.8844	63.3052	24.2651	7.46045	6.08884
314.877	27.3844	61.0552	22.3901	10.5854	5.21384
314.88	25.0094	63.6802	25.6401	9.46045	2.83884
314.884	25.0094	61.0552	25.7651	11.3354	4.21384
314.888	24.2594	61.1802	24.7651	10.7104	0.83884
314.891	24.2594	60.9302	24.1401	12.0854	2.21384
314.895	24.1344	62.1802	25.2651	12.2104	0.21384
314.899	24.1344	59.3052	26.5151	12.4604	0.08884
314.902	21.7594	63.1802	26.8901	11.9604	-1.91116
314.906	24.6344	60.8052	26.8901	11.9604	-0.41116
314.91	23.6344	61.0552	27.5151	13.5854	-1.91116
314.913	23.8844	61.3052	26.6401	11.5854	-4.03616
314.917	24.3844	61.6802	28.1401	13.7104	-4.03616
314.921	22.2594	62.8052	31.7651	11.4604	-3.66116
314.924	21.7594	61.1802	27.6401	11.4604	-4.03616
314.928	22.2594	60.4302	29.3901	9.33545	-4.78616
314.932	22.1344	62.6802	29.1401	12.2104	-6.78616
314.935	22.5094	62.4302	30.7651	11.2104	-6.78616
314.939	22.7594	65.3052	33.1401	15.5854	-7.91116
314.943	22.7594	62.0552	32.3901	15.9604	-9.53616
314.946	22.6344	65.6802	30.6401	14.3354	-6.78616
314.95	21.0094	65.4302	31.7651	19.0854	-8.41116
314.954	20.1344	65.1802	31.3901	19.5854	-9.53616
314.957	21.7594	62.9302	32.1401	21.0854	-11.0362
314.961	19.5094	64.9302	30.3901	23.7104	-9.78616
314.965	20.7594	62.6802	33.0151	23.3354	-12.6612
314.968	21.0094	62.6802	31.3901	23.9604	-11.7862
314.972	21.7594	63.3052	32.1401	23.9604	-10.9112
314.976	24.3844	63.3052	29.5151	24.4604	-13.2862
314.979	22.8844	63.1802	30.7651	24.2104	-12.9112
314.983	23.8844	63.9302	30.8901	24.7104	-13.4112
314.987	25.8844	62.1802	28.7651	24.0854	-14.7862
314.99	25.2594	65.0552	29.1401	23.4604	-14.2862
314.994	27.2594	63.1802	26.2651	23.7104	-14.7862
314.998	25.3844	64.5552	29.6401	20.5854	-13.2862
315.001	24.5094	63.9302	28.3901	19.5854	-13.0362
315.005	25.7594	65.0552	27.7651	16.4604	-14.4112
315.008	24.2594	64.4302	26.8901	17.7104	-13.0362
315.012	24.7594	64.6802	25.0151	13.8354	-14.2862
315.016	25.2594	64.5552	27.3901	18.5854	-13.5362
315.019	25.6344	64.4302	27.0151	14.4604	-14.1612
315.023	25.6344	64.5552	23.5151	15.7104	-14.6612
315.027	27.2594	65.4302	23.6401	13.5854	-15.1612
315.03	27.3844	62.4302	24.1401	10.7104	-15.9112
315.034	26.3844	63.0552	21.7651	11.8354	-14.1612
315.038	28.3844	61.6802	20.0151	8.83545	-14.0362
315.041	25.7594	62.6802	22.1401	8.33545	-15.2862
315.045	27.6344	60.3052	21.8901	8.33545	-14.6612
315.049	26.1344	61.0552	19.5151	5.83545	-16.9112
315.052	27.1344	60.9302	16.8901	4.96045	-16.1612
315.056	28.1344	60.4302	17.0151	3.83545	-17.6612
315.06	29.1344	62.8052	15.6401	3.33545	-15.2862
315.063	28.0094	61.3052	16.1401	3.83545	-16.7862
315.067	29.3844	63.0552	14.1401	5.83545	-15.7862
315.071	30.0094	62.3052	13.1401	1.96045	-17.4112
315.074	32.5094	60.9302	10.2651	4.33545	-17.0362
315.078	34.3844	60.1802	11.1401	5.08545	-16.6612
315.082	34.0094	61.8052	9.01511	6.21045	-19.1612
315.085	38.0094	61.5552	8.39011	6.21045	-17.7862
315.089	38.7594	61.1802	8.89011	6.71045	-19.2862
315.093	39.6344	62.0552	7.39011	9.21045	-19.1612
315.096	40.7594	58.4302	7.51511	6.21045	-18.9112
315.1	41.6344	59.9302	8.26511	6.33545	-19.2862
315.104	44.7594	57.9302	2.39011	4.21045	-19.4112
315.107	46.0094	60.8052	3.76511	4.46045	-19.6612
315.111	46.2594	61.5552	0.01511	3.33545	-18.1612
315.115	49.3844	62.5552	1.14011	3.71045	-20.7862
315.118	50.8845	64.3052	0.64011	2.21045	-17.7862
315.122	48.7594	63.6802	-1.98489	7.33545	-20.7862
315.126	50.2594	62.3052	-0.98489	6.58545	-20.7862
315.129	51.3845	63.1802	0.14011	4.58545	-17.5362
315.133	50.6345	64.3052	-1.60989	5.71045	-19.1612
315.137	50.7595	61.0552	-0.60989	3.58545	-19.0362
315.14	51.2595	61.3052	-0.73489	0.96045	-18.4112
315.144	51.5095	63.6802	2.39011	3.46045	-18.7862
315.148	52.8845	62.9302	1.64011	1.71045	-17.4112
315.151	51.3845	61.4302	2.51511	3.71045	-18.7862
315.155	51.7594	61.9302	2.39011	4.33545	-16.2862
315.159	51.1345	61.9302	7.01511	5.33545	-16.1612
315.162	49.2594	61.6802	5.01511	3.96045	-15.6612
315.166	48.1344	59.9302	7.01511	6.96045	-15.7862
315.17	46.5094	60.9302	8.89011	7.21045	-14.6612
315.173	46.0094	60.0552	6.76511	8.83545	-15.5362
315.177	43.7594	60.1802	9.64011	6.71045	-13.0362
315.181	42.6344	59.0552	10.8901	6.33545	-14.6612
315.184	41.8844	58.3052	10.3901	9.21045	-13.4112
315.188	39.7594	59.6802	12.5151	8.21045	-13.6612
315.192	39.3844	56.6802	14.0151	8.21045	-13.4112
315.195	37.1344	58.6802	14.2651	8.46045	-11.6612
315.199	37.8844	60.1802	15.7651	11.9604	-12.6612
315.203	37.2594	57.6802	15.6401	9.83545	-13.4112
315.206	37.2594	57.0552	17.5151	10.8354	-9.91116
315.21	37.6344	57.4302	17.0151	8.96045	-12.1612
315.214	36.7594	58.9302	16.7651	6.96045	-11.1612
315.217	36.5094	58.0552	14.5151	7.08545	-10.2862
315.221	35.6344	58.0552	13.2651	7.96045	-10.4112
315.225	35.1344	57.4302	13.1401	7.33545	-10.7862
315.228	35.0094	57.9302	13.0151	6.71045	-10.2862
315.232	33.1344	59.1802	13.5151	7.33545	-9.28616
315.236	32.6344	56.1802	11.8901	7.58545	-10.7862
315.239	32.1344	57.5552	10.7651	10.0854	-8.03616
315.243	32.2594	56.0552	9.64011	9.58545	-9.03616
315.247	30.7594	58.5552	9.39011	12.0854	-9.91116
315.25	30.2594	57.9302	7.26511	9.96045	-8.03616
315.254	27.7594	58.0552	3.89011	10.3354	-8.53616
315.258	28.8844	59.9302	7.89011	11.9604	-8.78616
315.261	26.5094	60.6802	4.89011	11.5854	-8.66116
315.265	25.6344	63.0552	5.76511	11.7104	-9.66116
315.269	25.3844	64.4302	4.76511	10.8354	-8.28616
315.272	24.6344	67.1802	4.39011	9.71045	-9.66116
315.276	24.1344	67.1802	4.14011	9.83545	-8.78616
315.28	21.7594	70.8052	4.01511	7.71045	-9.66116
315.283	22.2594	70.6802	4.14011	7.46045	-10.6612
315.287	23.8844	69.0552	3.26511	4.96045	-10.0362
315.291	22.5094	72.1802	1.26511	4.96045	-8.91116
315.294	22.0094	72.1802	1.01511	4.46045	-10.0362
315.298	22.5094	75.5552	3.01511	6.08545	-10.4112
315.301	20.7594	75.5552	2.14011	6.71045	-8.91116
315.305	22.5094	78.9302	1.89011	7.33545	-8.91116
315.309	20.2594	76.4302	3.64011	6.83545	-11.2862
315.312	19.3844	77.8052	3.89011	5.83545	-9.53616
315.316	21.3844	76.1802	4.76511	9.71045	-8.78616
315.32	19.6344	79.9302	4.64011	7.71045	-8.66116
315.323	19.8844	76.6802	3.14011	9.96045	-8.41116
315.327	19.8844	76.9302	5.89011	9.33545	-10.4112
315.331	18.5094	78.5552	6.64011	10.9604	-6.03616
315.334	18.3844	76.4302	7.76511	10.0854	-10.5362
315.338	18.6344	74.9302	7.76511	9.96045	-8.03616
315.342	16.1344	75.6802	12.0151	8.21045	-9.91116
315.345	18.8844	72.9302	14.5151	9.96045	-9.16116
315.349	16.6344	74.0552	13.0151	11.3354	-7.91116
315.353	17.0094	70.9302	15.2651	11.2104	-8.03616
315.356	15.6344	70.9302	14.5151	11.0854	-7.66116
315.36	14.7594	72.1802	14.8901	9.46045	-8.53616
315.364	15.2594	68.1802	16.5151	12.3354	-7.78616
315.367	13.0094	70.6802	18.7651	9.08545	-6.16116
315.371	16.1344	68.3052	21.2651	9.08545	-6.78616
315.375	14.7594	68.6802	17.1401	10.0854	-7.16116
315.378	14.7594	66.9302	19.3901	9.71045	-5.53616
315.382	15.6344	68.5552	18.5151	10.0854	-4.16116
315.386	15.0094	66.1802	18.7651	10.3354	-6.53616
315.389	14.7594	65.0552	19.6401	8.96045	-4.16116
315.393	15.6344	65.3052	20.5151	12.8354	-4.91116
315.397	17.6344	63.9302	22.5151	15.8354	-4.91116
315.4	16.2594	65.6802	20.8901	10.3354	-3.91116
315.404	16.2594	64.6802	21.1401	12.0854	-4.91116
315.408	18.5094	65.3052	24.2651	12.9604	-5.53616
315.411	18.2594	67.0552	22.5151	11.8354	-4.78616
315.415	19.2594	64.3052	24.0151	12.7104	-5.66116
315.419	19.8844	65.4302	23.2651	14.8354	-4.66116
315.422	19.8844	64.3052	22.6401	14.8354	-4.66116
315.426	21.7594	65.6802	24.8901	16.7104	-5.91116
315.43	21.1344	65.5552	25.2651	15.9604	-4.53616
315.433	22.3844	64.9302	25.8901	15.8354	-5.41116
315.437	23.8844	61.9302	26.7651	17.3354	-4.78616
315.441	23.6344	63.9302	28.6401	17.7104	-4.91116
315.444	25.0094	62.9302	27.8901	19.3354	-4.91116
315.448	26.1344	61.8052	29.8901	20.2104	-5.16116
315.452	28.5094	63.5552	31.1401	19.7104	-4.03616
315.455	30.0094	62.0552	31.6401	19.3354	-4.16116
315.459	29.6344	61.5552	32.2651	19.0854	-5.53616
315.463	31.6344	62.1802	31.1401	18.8354	-4.03616
315.466	30.5094	60.5552	33.0151	21.5854	-4.03616
315.47	30.8844	59.3052	35.3901	18.8354	-4.53616
315.474	31.8844	58.8052	35.5151	19.4604	-3.28616
315.477	33.7594	58.8052	37.1401	17.8354	-5.78616
315.481	32.2594	59.6802	39.1401	18.7104	-3.78616
315.485	34.0094	57.5552	39.8901	20.0854	-4.03616
315.488	33.5094	60.1802	40.7651	18.4604	-4.16116
315.492	31.6344	60.3052	42.5151	17.9604	-5.16116
315.496	34.0094	59.3052	39.0151	21.7104	-5.03616
315.499	31.2594	56.8052	39.8901	17.8354	-3.78616
315.503	31.6344	57.3052	41.2651	18.3354	-3.91116
315.507	31.7594	57.0552	39.5151	19.9604	-2.41116
315.51	30.8844	57.6802	38.8901	19.0854	-2.66116
315.514	32.5094	58.0552	35.0151	20.9604	-3.66116
315.518	32.2594	58.3052	37.0151	21.4604	-3.66116
315.521	30.8844	58.8052	33.8901	22.0854	-4.91116
315.525	32.0094	57.0552	33.1401	22.7104	-4.03616
315.529	32.1344	57.0552	32.2651	23.4604	-4.78616
315.532	31.8844	60.5552	29.5151	23.4604	-5.53616
315.536	33.3844	58.6802	27.2651	23.3354	-3.16116
315.54	31.6344	61.6802	25.5151	22.0854	-3.41116
315.543	33.6344	60.8052	22.5151	21.8354	-4.41116
315.547	30.6344	58.6802	22.0151	21.9604	-4.03616
315.551	32.0094	59.3052	21.5151	23.3354	-5.28616
315.554	30.6344	60.5552	21.1401	22.7104	-3.03616
315.558	31.0094	59.6802	20.5151	22.9604	-3.41116
315.562	29.5094	60.8052	17.7651	21.9604	-1.78616
315.565	29.8844	63.5552	17.1401	25.8354	-2.78616
315.569	28.5094	61.4302	15.5151	23.2104	-3.53616
315.573	29.0094	62.5552	14.3901	22.2104	-1.78616
315.576	29.3844	60.8052	15.2651	23.4604	-3.53616
315.58	27.5094	62.0552	14.7651	20.7104	-0.41116
315.584	29.3844	64.0552	15.0151	21.4604	-1.66116
315.587	30.8844	62.9302	15.1401	24.7104	-2.16116
315.591	32.3844	63.0552	14.5151	21.9604	-1.16116
315.594	31.1344	62.8052	15.2651	23.9604	-1.41116
315.598	31.2594	63.5552	14.1401	24.0854	0.58884
315.602	31.1344	63.9302	12.6401	22.7104	-0.91116
315.605	31.3844	62.4302	12.6401	23.4604	0.21384
315.609	31.0094	63.6802	12.6401	22.5854	0.83884
315.613	31.3844	64.1802	12.3901	23.8354	-0.28616
315.616	32.0094	63.8052	10.2651	23.4604	2.83884
315.62	31.8844	65.9302	13.7651	23.7104	0.83884
315.624	32.2594	64.0552	14.3901	24.3354	3.58884
315.627	33.6344	64.5552	14.7651	23.9604	3.08884
315.631	33.6344	63.3052	10.7651	26.0854	2.46384
315.635	32.1344	64.9302	15.2651	24.9604	1.58884
315.638	32.6344	62.1802	11.6401	23.7104	0.96384
315.642	31.7594	62.1802	11.6401	25.3354	1.96384
315.646	31.0094	61.0552	10.6401	24.9604	1.58884
315.649	31.2594	59.8052	13.2651	23.7104	1.08884
315.653	30.2594	60.4302	12.2651	23.5854	1.33884
315.657	30.3844	57.0552	13.2651	24.9604	1.21384
315.66	29.7594	58.3052	12.8901	26.3354	1.58884
315.664	30.7594	56.6802	15.6401	25.8354	2.33884
315.668	31.3844	55.8052	15.2651	24.9604	0.08884
315.671	30.6344	54.6802	13.7651	22.7104	1.58884
315.675	31.8844	52.6802	16.0151	25.4604	-0.53616
315.679	32.5094	53.5552	14.5151	21.8354	2.21384
315.682	30.1344	51.3052	15.8901	20.0854	0.71384
315.686	32.7594	50.0552	17.2651	16.3354	0.33884
315.69	33.0094	49.4302	15.5151	16.9604	2.08884
315.693	32.7594	47.8052	15.2651	15.5854	-0.66116
315.697	32.6344	48.5552	13.7651	14.9604	1.96384
315.701	31.7594	47.4302	15.3901	12.9604	1.08884
315.704	32.2594	46.6802	13.6401	13.4604	-1.28616
315.708	30.6344	46.4302	15.1401	13.4604	-0.03616
315.712	29.5094	45.4302	18.3901	13.4604	-0.66116
315.715	29.1344	45.5552	14.2651	12.3354	-0.03616
315.719	27.3844	44.4302	17.8901	12.9604	1.08884
315.723	23.8844	48.4302	16.0151	12.5854	-0.16116
315.726	24.3844	45.1802	19.3901	8.96045	-0.66116
315.73	22.7594	48.3052	19.2651	9.46045	0.33884
315.734	22.7594	48.5552	16.7651	10.4604	1.08884
315.737	21.1344	49.1802	17.8901	10.5854	1.46384
315.741	19.7594	50.6802	20.3901	8.08545	1.08884
315.745	19.7594	52.1802	18.8901	8.46045	2.83884
315.748	18.7594	51.0552	20.3901	3.58545	2.21384
315.752	16.1344	54.5552	18.8901	0.83545	3.33884
315.756	16.1344	55.8052	16.6401	-0.91455	4.21384
315.759	13.8844	54.5552	19.2651	-2.78955	4.58884
315.763	13.2594	56.9302	16.3901	-4.53955	3.58884
315.767	11.7594	55.9302	18.2651	-4.66455	5.58884
315.77	10.8844	57.8052	18.0151	-4.91455	5.58884
315.774	7.38445	60.0552	17.2651	-5.78955	5.33884
315.778	6.13445	58.6802	18.1401	-5.41455	5.83884
315.781	3.63445	60.4302	19.5151	-6.78955	5.58884
315.785	4.00945	62.6802	17.7651	-7.78955	8.08884
315.789	3.13445	63.9302	18.6401	-9.41455	7.08884
315.792	0.13445	63.6802	19.5151	-8.41455	5.71384
315.796	1.13445	62.0552	19.7651	-10.4146	7.46384
315.8	-2.49055	64.1802	20.0151	-11.6646	7.33884
315.803	-2.61555	64.0552	20.8901	-12.0396	7.46384
315.807	-3.36555	64.6802	20.6401	-13.6646	6.71384
315.811	-2.86555	66.9302	22.7651	-12.2896	10.2138
315.814	-4.86555	69.8052	20.2651	-12.4146	9.46384
315.818	-3.36555	67.6802	23.5151	-11.0396	9.58884
315.822	-4.74055	68.1802	25.2651	-8.53955	11.4638
315.825	-5.74055	69.1802	25.0151	-6.16455	10.0888
315.829	-4.86555	68.9302	26.8901	-5.53955	11.2138
315.833	-4.49055	70.4302	26.5151	-4.91455	12.9638
315.836	-3.74055	68.4302	25.2651	-2.53955	12.8388
315.84	-3.61555	71.8052	29.5151	-0.78955	13.0888
315.844	-4.61555	69.4302	28.1401	-0.03955	12.2138
315.847	-2.86555	70.4302	27.6401	-2.16455	13.4638
315.851	-3.86555	71.0552	28.0151	-0.91455	14.4638
315.855	-3.36555	71.6802	27.2651	0.58545	15.2138
315.858	-2.61555	69.3052	26.1401	1.46045	16.2138
315.862	-3.36555	68.8052	24.5151	0.83545	17.2138
315.866	-2.36555	69.4302	25.3901	3.21045	15.2138
315.869	-1.99055	68.9302	24.6401	2.21045	17.8388
315.873	-3.49055	70.6802	24.7651	2.83545	16.2138
315.877	-1.99055	69.3052	22.8901	4.33545	16.8388
315.88	-1.74055	69.8052	23.6401	4.58545	17.5888
315.884	-0.11556	69.0552	24.3901	8.58545	15.8388
315.887	-0.24055	69.1802	21.7651	6.83545	16.9638
315.891	3.13445	68.5552	21.5151	10.5854	19.2138
315.895	2.63445	67.1802	17.8901	7.71045	15.7138
315.898	3.38445	68.0552	19.3901	5.33545	17.3388
315.902	4.25945	67.4302	20.5151	7.21045	18.5888
315.906	6.13445	66.6802	20.3901	6.83545	18.9638
315.909	4.13445	66.3052	20.5151	3.58545	16.0888
315.913	6.00945	66.9302	19.2651	3.58545	18.2138
315.917	6.25945	65.5552	18.5151	2.83545	16.8388
315.92	7.00945	66.3052	18.2651	-0.16455	17.9638
315.924	8.50945	64.8052	18.0151	0.46045	16.7138
315.928	8.13445	63.8052	19.3901	-1.03955	17.3388
315.931	7.00945	62.9302	18.5151	-0.41455	15.3388
315.935	6.13445	62.0552	16.1401	-4.78955	16.3388
315.939	8.38445	63.5552	19.6401	-6.78955	16.7138
315.942	8.38445	61.4302	16.6401	-5.66455	16.2138
315.946	8.50945	60.1802	17.1401	-6.78955	14.5888
315.95	7.75945	58.4302	15.3901	-6.66455	17.3388
315.953	10.3844	57.8052	17.1401	-6.66455	13.9638
315.957	11.5094	58.8052	17.2651	-9.16455	16.0888
315.961	13.0094	58.1802	19.6401	-8.91455	14.9638
315.964	12.5094	58.4302	16.2651	-9.91455	15.7138
315.968	14.0094	58.1802	18.5151	-9.16455	16.0888
315.972	15.5094	58.5552	19.1401	-9.03955	15.3388
315.975	15.0094	57.5552	21.1401	-6.91455	14.2138
315.979	16.8844	60.1802	21.5151	-6.16455	15.9638
315.983	18.6344	60.1802	22.1401	-3.91455	16.3388
315.986	19.6344	59.8052	23.0151	-3.16455	15.9638
315.99	19.7594	60.1802	25.7651	-1.78955	14.7138
315.994	19.8844	61.5552	24.6401	-1.41455	16.7138
315.997	19.5094	59.9302	24.6401	-1.16455	14.0888
316.001	19.7594	60.6802	24.6401	4.46045	13.5888
316.005	19.3844	60.1802	26.1401	4.33545	15.9638
316.008	19.8844	61.0552	26.7651	5.71045	14.4638
316.012	19.2594	60.8052	25.1401	5.21045	15.5888
316.016	17.6344	60.1802	22.3901	7.46045	16.8388
316.019	18.3844	62.6802	24.6401	11.2104	15.5888
316.023	18.1344	60.4302	24.7651	11.3354	15.0888
316.027	19.8844	61.1802	25.3901	11.0854	13.9638
316.03	17.5094	62.0552	25.8901	10.0854	13.5888
316.034	16.6344	59.9302	25.3901	11.4604	13.8388
316.038	17.3844	62.0552	26.0151	9.83545	14.7138
316.041	16.7594	61.9302	25.2651	6.96045	14.3388
316.045	17.0094	62.9302	25.6401	6.33545	14.0888
316.049	16.0094	64.0552	25.0151	5.21045	14.3388
316.052	14.2594	64.8052	25.1401	7.58545	13.3388
316.056	15.2594	64.4302	25.7651	4.33545	13.4638
316.06	12.6344	67.0552	28.1401	4.96045	13.3388
316.063	13.6344	69.1802	26.6401	2.96045	13.8388
316.067	12.5094	66.9302	27.2651	3.08545	13.4638
316.071	11.8844	68.6802	27.3901	0.33545	14.8388
316.074	11.8844	66.8052	29.7651	0.21045	14.2138
316.078	10.3844	68.1802	29.0151	1.46045	13.8388
316.082	10.1344	68.1802	29.7651	0.96045	16.3388
316.085	10.1344	69.4302	30.1401	3.08545	14.4638
316.089	10.8844	67.4302	31.0151	0.58545	16.7138
316.093	12.2594	67.6802	30.2651	2.96045	13.4638
316.096	11.2594	66.8052	33.3901	2.08545	14.3388
316.1	11.2594	69.8052	31.8901	1.96045	16.9638
316.104	11.2594	66.3052	31.1401	3.58545	15.4638
316.107	11.8844	65.6802	31.0151	4.08545	14.3388
316.111	11.7594	66.0552	28.7651	5.71045	14.5888
316.115	11.2594	66.4302	29.1401	3.96045	14.4638
316.118	12.2594	65.5552	30.8901	5.96045	16.8388
316.122	12.3844	67.0552	29.7651	6.58545	15.2138
316.126	13.5094	67.3052	29.8901	8.58545	14.5888
316.129	13.1344	69.1802	27.5151	9.08545	16.3388
316.133	14.5094	68.1802	28.8901	12.4604	15.5888
316.137	14.8844	67.4302	29.3901	11.5854	16.2138
316.14	14.3844	66.3052	28.8901	12.4604	16.0888
316.144	16.8844	66.5552	29.5151	12.5854	15.7138
316.148	18.0094	68.9302	29.2651	11.3354	15.8388
316.151	18.5094	67.4302	28.8901	10.0854	16.4638
316.155	16.8844	67.8052	28.6401	9.58545	15.3388
316.159	17.5094	67.6802	27.3901	11.9604	17.4638
316.162	17.6344	68.3052	25.2651	9.71045	16.5888
316.166	17.3844	67.1802	24.8901	12.2104	15.5888
316.17	16.5094	67.0552	26.5151	12.8354	18.5888
316.173	16.5094	66.9302	26.3901	14.5854	18.3388
316.177	17.2594	63.3052	23.1401	15.3354	17.2138
316.18	15.0094	64.4302	25.1401	14.8354	15.7138
316.184	13.7594	62.8052	26.3901	16.7104	15.4638
316.188	13.6344	64.4302	26.6401	17.8354	15.9638
316.191	13.7594	62.6802	24.3901	16.4604	15.3388
316.195	10.3844	60.5552	22.5151	19.2104	14.2138
316.199	9.13445	61.6802	25.0151	19.3354	14.9638
316.202	9.25945	61.3052	24.2651	23.3354	14.9638
316.206	8.25945	61.4302	24.6401	20.5854	14.9638
316.21	6.13445	59.5552	25.0151	22.0854	14.0888
316.213	5.50945	59.0552	21.2651	24.0854	15.0888
316.217	4.13445	58.0552	21.6401	24.8354	14.5888
316.221	3.75945	59.1802	21.6401	23.2104	16.0888
316.224	4.50945	59.1802	21.3901	25.0854	14.8388
316.228	2.75945	58.0552	21.6401	21.9604	16.5888
316.232	2.13445	58.4302	20.3901	22.3354	15.2138
316.235	4.00945	56.6802	18.6401	24.3354	12.8388
316.239	3.00945	57.9302	20.8901	24.7104	15.2138
316.243	3.75945	57.5552	20.5151	24.8354	12.4638
316.246	3.13445	58.3052	21.5151	22.9604	13.7138
316.25	1.88445	57.0552	20.7651	24.2104	11.9638
316.254	1.38445	59.6802	21.5151	23.3354	10.3388
316.257	1.38445	58.4302	22.3901	21.8354	10.9638
316.261	1.00945	60.3052	23.1401	22.8354	10.3388
316.265	2.75945	58.4302	23.0151	24.8354	11.2138
316.268	2.13445	59.5552	22.5151	20.2104	9.33884
316.272	1.13445	59.9302	22.0151	23.4604	8.71384
316.276	2.25945	59.3052	23.5151	22.9604	8.58884
316.279	2.88445	61.0552	24.8901	22.9604	8.58884
316.283	2.38445	59.9302	25.0151	23.3354	7.08884
316.287	4.63445	59.8052	24.0151	20.5854	5.58884
316.29	4.75945	60.9302	22.6401	19.5854	6.21384
316.294	4.63445	62.1802	22.7651	18.8354	5.08884
316.298	5.38445	61.6802	23.5151	17.8354	4.21384
316.301	4.88445	61.8052	23.1401	13.9604	3.83884
316.305	5.50945	61.3052	22.1401	14.9604	1.08884
316.309	6.75945	62.9302	22.1401	13.7104	3.33884
316.312	8.25945	64.5552	20.6401	13.7104	3.58884
316.316	8.88445	62.9302	20.8901	13.4604	2.46384
316.32	10.5094	64.1802	19.3901	10.7104	1.71384
316.323	10.6344	63.3052	20.6401	8.33545	1.83884
316.327	11.1344	65.0552	19.2651	9.71045	-0.03616
316.331	10.3844	63.5552	18.1401	6.46045	1.71384
316.334	12.6344	61.6802	16.7651	6.71045	-0.91116
316.338	13.2594	64.8052	16.6401	6.21045	1.08884
316.342	11.5094	62.9302	16.5151	3.21045	-0.03616
316.345	11.3844	63.3052	14.5151	3.21045	-2.16116
316.349	11.8844	61.4302	14.5151	2.83545	-2.03616
316.353	14.0094	62.6802	15.1401	2.71045	-3.78616
316.356	12.1344	59.1802	16.7651	2.33545	-3.41116
316.36	12.1344	60.9302	15.7651	3.96045	-2.66116
316.364	11.8844	60.0552	13.6401	3.33545	-5.78616
316.367	11.3844	60.4302	17.7651	3.71045	-6.66116
316.371	11.6344	57.9302	16.7651	5.08545	-6.91116
316.375	11.2594	58.5552	14.2651	5.96045	-6.41116
316.378	11.2594	59.9302	16.6401	6.83545	-5.41116
316.382	10.8844	58.9302	17.2651	10.4604	-8.16116
316.386	13.2594	58.1802	17.7651	8.96045	-6.28616
316.389	11.8844	55.8052	17.6401	9.96045	-7.41116
316.393	14.1344	55.6802	16.3901	8.46045	-8.03616
316.397	15.2594	56.3052	18.2651	10.7104	-8.78616
316.4	13.3844	56.3052	19.6401	12.8354	-8.03616
316.404	15.6344	54.5552	17.3901	11.9604	-11.2862
316.408	14.3844	56.1802	19.1401	12.7104	-8.91116
316.411	13.1344	56.0552	19.5151	13.3354	-9.78616
316.415	15.6344	57.4302	18.8901	16.2104	-11.1612
316.419	13.6344	56.9302	19.3901	14.5854	-10.7862
316.422	14.8844	58.0552	20.6401	14.0854	-10.9112
316.426	14.5094	57.1802	19.7651	14.5854	-11.9112
316.43	14.7594	59.9302	19.0151	14.0854	-10.7862
316.433	17.8844	61.8052	20.8901	14.4604	-11.9112
316.437	18.6344	59.9302	21.8901	11.4604	-12.4112
316.441	20.3844	58.9302	22.7651	12.4604	-12.0362
316.444	20.7594	61.1802	22.8901	13.5854	-13.4112
316.448	23.8844	62.5552	22.2651	13.9604	-12.9112
316.452	23.5094	63.0552	23.0151	18.2104	-13.6612
316.455	26.3844	62.3052	24.3901	16.5854	-14.2862
316.459	25.3844	63.5552	25.3901	16.5854	-14.4112
316.463	28.7594	61.9302	25.6401	16.8354	-15.0362
316.466	31.5094	63.9302	25.5151	16.2104	-14.2862
316.47	31.7594	61.9302	27.5151	17.5854	-15.2862
316.474	31.6344	62.6802	25.6401	16.4604	-14.4112
316.477	32.5094	62.0552	26.5151	18.2104	-14.7862
316.481	36.5094	64.1802	28.7651	14.9604	-16.0362
316.485	35.3844	62.9302	27.6401	11.3354	-14.9112
316.488	36.3844	64.0552	29.8901	8.83545	-15.5362
316.492	39.1344	65.5552	29.2651	7.08545	-14.4112
316.495	37.7594	66.5552	28.0151	4.58545	-15.5362
316.499	40.1344	66.5552	28.0151	6.83545	-13.9112
316.503	39.0094	63.6802	27.3901	4.33545	-14.7862
316.506	41.8844	66.1802	27.1401	-0.66455	-13.9112
316.51	39.8844	64.6802	28.1401	1.46045	-14.4112
316.514	41.6344	64.6802	28.5151	-1.03955	-15.5362
316.517	42.2594	62.9302	29.2651	-4.66455	-13.9112
316.521	42.0094	65.3052	28.1401	-7.16455	-15.0362
316.525	43.7594	66.3052	29.2651	-7.78955	-15.9112
316.528	43.1344	64.8052	30.2651	-9.03955	-15.9112
316.532	43.2594	64.5552	30.5151	-10.4146	-13.7862
316.536	42.1344	64.6802	27.7651	-12.7896	-15.2862
316.539	42.2594	66.3052	29.0151	-14.1646	-14.4112
316.543	41.3844	65.4302	29.1401	-16.9146	-15.6612
316.547	44.1344	65.8052	30.2651	-18.1646	-14.9112
316.55	42.8844	66.3052	28.7651	-19.4146	-15.9112
316.554	41.6344	65.3052	28.8901	-23.5396	-16.7862
316.558	41.3844	65.9302	26.6401	-21.6646	-15.1612
316.561	39.5094	68.6802	26.0151	-22.1646	-17.2862
316.565	41.0094	66.4302	26.1401	-23.6646	-15.1612
316.569	42.0094	68.5552	25.8901	-25.6646	-15.5362
316.572	38.7594	66.4302	25.0151	-25.0396	-14.2862
316.576	40.0094	68.6802	24.8901	-27.0396	-15.7862
316.58	37.6344	68.4302	23.7651	-26.4146	-16.1612
316.583	36.5094	65.9302	22.3901	-26.1646	-15.9112
316.587	35.5094	66.4302	24.0151	-24.9146	-15.1612
316.591	33.1344	65.5552	24.5151	-22.1646	-16.7862
316.594	34.6344	64.4302	24.2651	-21.9146	-16.1612
316.598	33.1344	62.8052	25.2651	-19.9146	-17.6612
316.602	33.3844	63.1802	24.5151	-20.2896	-16.6612
316.605	33.5094	64.8052	26.5151	-18.2896	-16.4112
316.609	33.6344	60.6802	26.5151	-18.0396	-17.9112
316.613	34.0094	62.0552	26.7651	-16.6646	-16.6612
316.616	34.8844	63.1802	28.6401	-13.6646	-19.1612
316.62	35.6344	63.6802	30.7651	-13.4146	-16.9112
316.624	37.1344	60.6802	33.1401	-12.1646	-16.7862
316.627	37.5094	59.3052	32.6401	-8.03955	-16.7862
316.631	36.0094	59.9302	32.2651	-11.9146	-15.5362
316.635	38.6344	59.9302	31.2651	-10.2896	-16.2862
316.638	39.2594	59.8052	36.5151	-10.4146	-15.4112
316.642	38.5094	58.1802	37.3901	-10.1646	-14.6612
316.646	38.2594	59.4302	37.6401	-9.91455	-15.7862
316.649	39.5094	59.5552	37.0151	-9.78955	-15.9112
316.653	37.8844	57.6802	38.1401	-9.53955	-14.1612
316.657	37.3844	59.0552	39.0151	-8.53955	-15.5362
316.66	34.5094	60.3052	41.3901	-10.2896	-16.0362
316.664	35.5094	60.0552	40.5151	-7.28955	-15.1612
316.668	33.0094	61.5552	42.1401	-9.91455	-16.6612
316.671	33.1344	63.3052	42.1401	-5.41455	-16.6612
316.675	33.2594	63.1802	42.7651	-4.66455	-16.4112
316.679	30.7594	61.3052	41.7651	-4.66455	-17.0362
316.682	32.5094	61.5552	42.2651	-2.78955	-16.6612
316.686	31.5094	62.6802	43.5151	-1.53955	-17.6612
316.69	31.0094	61.6802	43.8901	-4.53955	-18.7862
316.693	30.1344	62.4302	45.3901	-4.03955	-18.5362
316.697	30.8844	61.9302	44.3901	-2.16455	-17.4112
316.701	29.5094	61.9302	44.5151	-1.91455	-18.1612
316.704	30.7594	59.4302	43.2651	-1.28955	-18.4112
316.708	30.5094	63.4302	42.8901	0.46045	-16.6612
316.712	30.8844	63.0552	43.3901	0.71045	-16.9112
316.715	30.8844	60.4302	41.8901	1.08545	-18.2862
316.719	30.8844	60.4302	42.5151	2.46045	-18.5362
316.723	28.3844	60.6802	40.6401	1.71045	-16.0362
316.726	30.5094	58.1802	42.3901	1.71045	-17.2862
316.73	28.7594	58.3052	40.1401	0.71045	-17.1612
316.734	31.2594	56.4302	40.1401	0.71045	-15.2862
316.737	29.8844	57.3052	41.8901	0.33545	-17.1612
316.741	30.0094	56.4302	40.1401	0.46045	-17.7862
316.745	30.1344	55.0552	39.0151	1.83545	-18.9112
316.748	30.0094	54.1802	36.3901	0.08545	-18.4112
316.752	28.8844	53.4302	38.3901	-0.78955	-16.1612
316.756	31.5094	55.0552	34.5151	0.21045	-15.9112
316.759	30.8844	54.0552	36.3901	1.33545	-15.9112
316.763	34.8844	53.0552	32.8901	0.71045	-15.9112
316.767	34.5094	54.1802	33.6401	0.21045	-16.5362
316.77	34.8844	52.9302	32.0151	-1.16455	-14.9112
316.774	37.1344	50.4302	32.1401	-0.53955	-14.7862
316.777	38.5094	52.9302	29.8901	0.33545	-14.6612
316.781	38.3844	55.6802	31.3901	1.08545	-14.0362
316.785	40.7594	54.0552	26.8901	4.08545	-15.4112
316.788	41.0094	55.3052	28.2651	1.71045	-14.7862
316.792	39.6344	52.8052	25.8901	3.21045	-11.5362
316.796	41.7594	53.8052	26.8901	6.21045	-13.4112
316.799	40.2594	54.8052	28.1401	6.96045	-12.6612
316.803	41.3844	55.4302	26.2651	4.71045	-12.6612
316.807	43.6344	56.3052	29.0151	10.7104	-13.4112
316.81	42.8844	55.6802	28.7651	9.46045	-11.7862
316.814	43.5094	56.6802	26.5151	7.83545	-11.6612
[truncated: 6,193 more rows]

## Sheet: Figure 3b
B.E.	O1s:CPS	O1s:O 1s	O1s:O 1s	Background	Envelope	O1s:CPS	O1s:O 1s	O1s:O 1s	Background	Envelope	O1s:CPS	O1s:O 1s	O1s:O 1s	Background	Envelope	O1s:CPS	O1s:O 1s	O1s:O 1s	Background	Envelope	O1s:CPS	O1s:O 1s	O1s:O 1s	Background	Envelope
537	444.376	444.376	444.376	444.376	444.376	305.949	305.949	305.949	305.949	305.949	339.675	339.675	339.675	339.675	339.675	469.795	469.795	469.795	469.795	469.795	272.704	272.704	272.704	272.704	272.704
536.9	410.33	410.33	410.33	410.33	410.33	323.708	323.708	323.708	323.708	323.708	346.94	346.94	346.94	346.94	346.94	442.453	442.453	442.453	442.453	442.453	317.103	317.103	317.103	317.103	317.103
536.8	428.152	428.152	428.152	428.152	428.152	355.786	355.786	355.786	355.786	355.786	320.761	320.761	320.761	320.761	320.761	470.319	470.319	470.32	470.319	470.32	283.542	283.542	283.542	283.542	283.542
536.7	457.86	457.86	457.86	457.86	457.86	337.965	337.965	337.965	337.965	337.965	320.079	320.079	320.079	320.079	320.079	486.57	486.57	486.571	486.57	486.571	303.867	303.867	303.867	303.867	303.867
536.6	431.276	431.276	431.276	431.276	431.276	336.369	336.369	336.369	336.369	336.369	305.131	305.131	305.131	305.131	305.131	518.387	518.387	518.389	518.387	518.389	295.805	295.805	295.805	295.805	295.805
536.5	383.912	383.912	383.912	383.912	383.912	324.973	324.973	324.973	324.973	324.973	282.499	282.499	282.499	282.499	282.499	522.095	522.095	522.097	522.095	522.097	285.138	285.138	285.139	285.138	285.139
536.4	429.819	429.819	429.819	429.819	429.819	333.593	333.593	333.593	333.593	333.593	316.395	316.395	316.395	316.395	316.395	553.136	553.136	553.139	553.136	553.139	269.938	269.938	269.939	269.938	269.939
536.3	449.694	449.694	449.694	449.694	449.694	316.346	316.346	316.346	316.346	316.346	304.342	304.342	304.342	304.342	304.342	593.884	593.884	593.889	593.884	593.889	286.028	286.028	286.029	286.028	286.029
536.2	400.152	400.152	400.152	400.152	400.152	342.268	342.268	342.268	342.268	342.268	318.677	318.677	318.677	318.677	318.677	567.388	567.388	567.395	567.388	567.395	290.838	290.838	290.84	290.838	290.84
536.1	422.636	422.636	422.636	422.636	422.636	335.147	335.147	335.147	335.147	335.147	318.237	318.237	318.237	318.237	318.237	526.865	526.865	526.875	526.865	526.875	282.404	282.404	282.407	282.404	282.407
536	405.407	405.407	405.407	405.407	405.407	329.549	329.549	329.549	329.549	329.549	317.919	317.919	317.919	317.919	317.919	504.37	504.37	504.384	504.37	504.384	275.605	275.605	275.61	275.605	275.61
535.9	437.318	437.318	437.318	437.318	437.318	336.94	336.94	336.94	336.94	336.94	298.753	298.753	298.753	298.753	298.753	521.662	521.662	521.682	521.662	521.682	299.011	299.011	299.019	299.011	299.019
535.8	412.516	412.516	412.516	412.516	412.516	356.644	356.644	356.644	356.644	356.644	307.346	307.346	307.346	307.346	307.346	457.152	457.152	457.18	457.152	457.18	291.561	291.561	291.574	291.561	291.574
535.7	421.811	421.811	421.811	421.811	421.811	344.218	344.218	344.218	344.218	344.218	302.841	302.841	302.841	302.841	302.841	407.33	407.33	407.369	407.33	407.369	277.603	277.603	277.623	277.603	277.623
535.6	418.253	418.253	418.253	418.253	418.253	328.923	328.923	328.923	328.923	328.923	335.201	335.201	335.201	335.201	335.201	413.731	413.731	413.786	413.731	413.786	286.984	286.984	287.014	286.984	287.014
535.5	407.123	407.123	407.123	407.123	407.123	332.347	332.347	332.347	332.347	332.347	319.461	319.461	319.461	319.461	319.461	441.758	441.758	441.834	441.758	441.834	286.943	286.943	286.988	286.943	286.988
535.4	415.162	415.162	415.162	415.162	415.162	367.554	367.554	367.554	367.554	367.554	322.894	322.894	322.894	322.894	322.894	434.626	434.626	434.73	434.626	434.73	298.92	298.92	298.987	298.92	298.987
535.3	447.701	447.701	447.701	447.701	447.701	336.027	336.027	336.027	336.027	336.027	331.809	331.809	331.809	331.809	331.809	431.417	431.417	431.559	431.417	431.559	301.08	301.08	301.179	301.08	301.179
535.2	414.787	414.787	414.787	414.787	414.787	354.266	354.266	354.266	354.266	354.266	332.935	332.935	332.935	332.935	332.935	421.39	421.39	421.582	421.39	421.582	310.063	310.063	310.207	310.063	310.207
535.1	383.898	383.898	383.898	383.898	383.898	341.06	341.06	341.06	341.06	341.06	329.468	329.468	329.468	329.468	329.468	410.134	410.134	410.393	410.134	410.393	271.26	271.26	271.469	271.26	271.469
535	409.041	409.041	409.041	409.041	409.041	354.973	354.973	354.973	354.973	354.973	311.364	311.364	311.364	311.364	311.364	394.452	394.452	394.798	394.452	394.798	287.39	280.81	281.11	280.81	281.11
534.9	430.708	430.708	430.708	430.708	430.708	353.45	353.45	353.451	353.45	353.451	323.571	323.571	323.571	323.571	323.571	380.332	380.332	380.79	380.332	380.79	283.826	280.802	281.229	280.802	281.229
534.8	391.548	391.548	391.549	391.548	391.549	358.14	358.14	358.141	358.14	358.141	313.217	313.217	313.217	313.217	313.217	395.854	395.854	396.457	395.854	396.457	304.747	280.745	281.348	280.745	281.348
534.7	432.465	432.465	432.466	432.465	432.466	336.968	336.968	336.971	336.968	336.971	283.299	283.299	283.299	283.299	283.299	431.108	431.108	431.898	431.108	431.898	290.696	280.721	281.564	280.721	281.564
534.6	419.289	426.991	426.993	426.991	426.993	346.588	346.588	346.593	346.588	346.593	328.187	328.187	328.187	328.187	328.187	458.662	458.662	459.688	458.662	459.688	284.956	280.711	281.88	280.711	281.88
534.5	429.24	426.989	426.993	426.989	426.993	350.367	350.367	350.375	350.367	350.375	323.522	323.522	323.523	323.522	323.523	461.54	461.54	462.863	461.54	462.863	319.924	280.616	282.225	280.616	282.225
534.4	421.494	426.984	426.991	426.984	426.991	322.298	322.298	322.313	322.298	322.313	320.627	320.627	320.629	320.627	320.629	417.068	417.068	418.76	417.068	418.76	287.023	280.601	282.794	280.601	282.794
534.3	436.025	426.976	426.988	426.976	426.988	302.813	302.813	302.839	302.813	302.839	319.615	318.017	318.021	318.017	318.021	442.674	442.674	444.827	442.674	444.827	315.708	280.516	283.48	280.516	283.48
534.2	409.908	426.961	426.981	426.961	426.981	338.378	338.378	338.422	338.378	338.422	313.811	318.016	318.023	318.016	318.023	433.713	433.713	436.432	433.713	436.433	311.742	280.441	284.411	280.441	284.411
534.1	407.348	426.944	426.978	426.944	426.978	335.034	337.109	337.182	337.109	337.182	321.136	318.015	318.029	318.015	318.029	418.783	428.014	431.421	428.014	431.421	314.105	280.36	285.63	280.36	285.63
534	400.015	426.92	426.975	426.92	426.975	337.932	337.107	337.226	337.107	337.227	331.446	318.012	318.037	318.012	318.037	431.621	428.004	432.24	428.004	432.24	304.129	280.303	287.235	280.303	287.235
533.9	417.461	426.912	427	426.912	427	335.94	337.104	337.297	337.103	337.297	307.991	318.01	318.054	318.01	318.054	439.944	427.971	433.2	427.971	433.2	295.601	280.266	289.304	280.266	289.304
533.8	427.524	426.911	427.051	426.911	427.052	333.689	337.095	337.4	337.094	337.401	340.158	318.004	318.084	318.004	318.084	442.27	427.933	434.344	427.931	434.346	305.015	280.207	291.882	280.207	291.882
533.7	434.315	426.905	427.123	426.905	427.124	337.735	337.093	337.569	337.092	337.57	331.561	318.001	318.14	318	318.14	464.437	427.833	435.63	427.83	435.634	307.005	280.142	295.086	280.142	295.087
533.6	422.484	426.902	427.235	426.901	427.236	310.629	337.022	337.75	337.019	337.753	340.408	317.995	318.233	317.995	318.233	436.384	427.812	437.216	427.807	437.222	320.283	280.046	298.997	280.046	298.997
533.5	433.61	426.897	427.397	426.895	427.398	340.997	337.013	338.111	337.008	338.115	341.95	317.989	318.389	317.989	318.389	444.504	427.771	439.019	427.761	439.029	347.426	279.884	303.689	279.883	303.69
533.4	443.813	426.883	427.622	426.88	427.625	362.952	336.945	338.569	336.936	338.577	337.516	317.985	318.641	317.984	318.642	459.371	427.691	441.051	427.673	441.07	348.909	279.718	309.335	279.717	309.336
533.3	426.509	426.885	427.958	426.88	427.963	352.895	336.907	339.265	336.892	339.281	346.021	317.979	319.036	317.977	319.037	412.204	427.663	443.389	427.631	443.421	347.926	279.555	316.041	279.553	316.043
533.2	438.062	426.88	428.408	426.87	428.419	352.52	336.877	340.247	336.848	340.275	333.831	317.976	319.644	317.973	319.648	457.795	427.603	445.946	427.548	446.002	367.52	279.345	323.845	279.341	323.849
533.1	431.24	426.885	429.021	426.866	429.04	365.915	336.818	341.546	336.767	341.597	318.978	317.98	320.557	317.973	320.565	475.696	427.509	448.705	427.414	448.8	339.455	279.204	332.92	279.197	332.928
533	409.38	426.884	429.816	426.851	429.85	373.428	336.754	343.259	336.666	343.348	355.238	317.978	321.879	317.963	321.894	457.92	427.49	451.76	427.33	451.919	351.359	279.038	343.195	279.023	343.209
532.9	445.404	426.893	430.842	426.834	430.902	360.484	336.751	345.527	336.599	345.678	359.484	317.98	323.764	317.953	323.792	441.504	427.555	455.058	427.291	455.322	375.029	278.821	354.612	278.792	354.641
532.8	428.631	426.934	432.144	426.832	432.246	365.087	336.776	348.397	336.52	348.653	350.484	317.996	326.388	317.945	326.44	450.192	427.659	458.483	427.228	458.914	392.727	278.574	367.098	278.518	367.154
532.7	421.477	427	433.726	426.828	433.898	370.265	336.853	351.915	336.426	352.341	356.379	318.031	329.943	317.935	330.039	500.168	427.719	461.862	427.026	462.554	380.669	278.377	380.56	278.272	380.665
532.6	436.941	427.107	435.595	426.819	435.882	378.828	337.005	356.093	336.309	356.79	335.228	318.103	334.636	317.93	334.809	473.307	427.989	465.331	426.899	466.422	381.247	278.217	394.725	278.024	394.918
532.5	464.839	427.256	437.716	426.785	438.188	348.67	337.392	361.013	336.274	362.13	334.088	318.232	340.645	317.926	340.951	466.084	428.489	468.741	426.79	470.44	422.298	278.026	409.165	277.677	409.514
532.4	438.927	427.532	440.082	426.774	440.839	364.251	337.964	366.467	336.197	368.235	345.516	318.45	348.097	317.919	348.628	468.708	429.276	471.971	426.675	474.573	429.693	277.928	423.551	277.312	424.168
532.3	482.24	427.925	442.544	426.725	443.743	388.879	338.8	372.226	336.05	374.977	356.541	318.812	357.023	317.91	357.925	459.064	430.497	474.956	426.585	478.868	424.331	278.028	437.434	276.958	438.504
532.2	470.236	428.556	445.028	426.687	446.897	398.36	340.077	378.063	335.877	382.263	375.918	319.398	367.302	317.895	368.805	467.127	432.287	477.54	426.473	483.353	404.76	278.47	450.323	276.65	452.143
532.1	451.654	429.524	447.376	426.665	450.235	363.631	342.098	383.752	335.8	390.05	393.862	320.33	378.614	317.876	381.068	504.953	434.742	479.52	426.256	488.005	465.699	279.231	461.482	276.195	464.518
532	438.751	430.948	449.409	426.654	453.702	383.089	344.976	388.709	335.668	398.017	405.176	321.781	390.414	317.854	394.341	510.445	438.195	480.927	426.024	493.098	453.854	280.731	470.569	275.768	475.533
531.9	450.147	432.98	450.936	426.633	457.282	386.564	349.042	392.578	335.527	406.094	398.144	323.991	401.934	317.834	408.091	462.291	443.152	481.848	425.924	499.076	460.391	283.281	477.086	275.324	485.043
531.8	466.447	435.825	451.812	426.598	461.039	405.781	354.597	394.966	335.332	414.23	393.817	327.275	412.238	317.815	421.698	501.168	449.661	482.003	425.716	505.948	466.284	287.37	480.687	274.864	493.193
531.7	447.419	439.747	451.956	426.58	465.123	427.443	362.034	395.62	335.076	422.578	429.737	332.024	420.335	317.786	434.573	563.483	458.052	481.26	425.335	513.977	481.939	293.632	481.14	274.366	500.406
531.6	465.625	444.988	451.341	426.545	469.784	439.721	371.898	394.419	334.785	431.532	443.872	338.74	425.368	317.755	446.353	546.409	469.011	479.904	425.001	523.914	508.812	302.894	478.366	273.802	507.459
531.5	468.106	451.887	450.039	426.509	475.418	436.985	384.636	391.552	334.501	441.688	458.412	348.002	426.756	317.719	457.039	507.398	482.877	478.036	424.773	536.14	539.486	316.208	472.473	273.162	515.519
531.4	490.243	460.758	448.148	426.452	482.454	452.312	400.583	387.214	334.174	453.624	456.432	360.448	424.337	317.684	467.101	526.414	499.846	475.559	424.493	550.913	526.703	334.946	463.831	272.552	526.225
531.3	467.861	471.876	445.862	426.416	491.322	482.359	419.987	381.714	333.762	467.939	480.507	376.704	418.384	317.643	477.444	569.673	520.051	472.463	424.091	568.423	531.959	360.49	452.792	271.928	541.354
531.2	490.841	485.393	443.33	426.359	502.365	513.063	443.052	375.45	333.264	485.238	491.444	397.317	409.565	317.599	489.283	568.189	543.465	468.99	423.693	588.762	559.335	394.271	439.786	271.236	562.821
531.1	519.45	501.383	440.714	426.276	515.822	498.802	469.595	368.98	332.804	505.772	518.418	422.615	398.787	317.549	503.853	590.927	569.764	465.183	423.232	611.715	650.466	437.511	425.193	270.324	592.38
531	547.081	519.724	438.155	426.169	531.71	520.48	498.91	362.553	332.283	529.18	549.722	452.557	387.033	317.49	522.1	636.566	598.131	461.075	422.642	636.563	664.553	491.416	409.737	269.375	631.778
530.9	546.879	539.954	435.787	426.063	549.678	523.109	530.015	356.491	331.752	554.754	565.384	486.574	375.209	317.428	544.355	688.231	627.415	456.744	421.909	662.251	710.661	556.274	393.851	268.313	681.811
530.8	578.259	561.309	433.646	425.928	569.027	600.046	561.156	350.792	331.007	580.941	538.174	523.428	364.043	317.372	570.099	692.911	656.243	452.416	421.16	687.499	750.075	631.374	378.006	267.154	742.226
530.7	590.615	582.754	431.779	425.783	588.75	596.567	590.557	345.758	330.269	606.046	593.524	561.107	354.004	317.302	597.809	701.539	682.764	448.153	420.386	710.531	821.697	714.489	362.503	265.82	811.172
530.6	628.768	602.857	430.167	425.603	607.421	640.566	615.933	341.284	329.407	627.81	607.779	596.961	345.367	317.229	625.098	742.4	705.047	443.926	419.497	729.476	878.189	801.858	347.673	264.346	885.185
530.5	618.151	620.175	428.841	425.433	623.584	653.828	635.239	337.433	328.506	644.166	631.133	627.903	338.204	317.15	648.957	753.252	721.078	439.866	418.575	742.369	947.611	887.997	333.697	262.702	958.991
530.4	619.175	633.251	427.76	425.261	635.75	643.607	646.417	334.224	327.63	653.011	688.249	650.854	332.448	317.057	666.246	749.993	729.633	436.058	417.66	748.031	979.943	966.243	320.795	260.976	1026.06
530.3	653.194	640.85	426.857	425.06	642.647	652.795	648.487	331.506	326.727	653.266	662.007	663.316	327.971	316.97	674.317	759.106	729.897	432.475	416.717	745.655	1012.64	1029.34	309.029	259.168	1079.2
530.2	627.277	642.061	426.15	424.881	643.33	620.947	641.291	329.308	325.91	644.689	686.895	663.821	324.57	316.876	671.514	737.007	721.442	429.21	415.832	734.82	1130.39	1070.43	298.2	257.071	1111.56
530.1	624.899	636.919	425.585	424.704	637.799	617.955	625.346	327.472	325.098	627.72	635.373	652.317	322.062	316.796	657.583	698.733	705.416	426.309	415.051	716.674	1118.27	1085.07	288.581	254.999	1118.65
530	617.813	625.914	425.135	424.534	626.515	611.423	601.888	325.936	324.303	603.521	660.816	630.114	320.239	316.709	633.643	682.262	682.985	423.722	414.313	692.394	1081.34	1071.39	280.158	253.011	1098.54
529.9	617.172	610.048	424.766	424.363	610.451	599.747	573.197	324.641	323.538	574.3	632.395	599.661	318.947	316.63	601.979	647.685	655.842	421.469	413.668	663.642	1105.1	1030.61	272.694	250.96	1052.34
529.8	575.555	590.659	424.495	424.229	590.924	570.795	541.494	323.582	322.851	542.225	551.799	564.015	318.061	316.571	565.506	643.176	626.031	419.447	413.034	632.444	1007.43	967.335	266.373	249.14	984.568
529.7	592.614	569.33	424.252	424.08	569.502	496.314	508.998	322.846	322.369	509.475	517.769	526.266	317.459	316.52	527.206	567.64	595.531	417.836	412.608	600.76	936.35	887.91	261.026	247.487	901.451
529.6	581.132	547.51	424.051	423.942	547.62	477.463	477.436	322.244	321.938	477.743	472.567	489.135	317.061	316.481	489.715	573.806	565.763	416.398	412.162	569.999	846.249	799.611	256.586	246.046	810.152
529.5	539.961	526.416	423.908	423.839	526.485	445.952	448.198	321.787	321.594	448.392	460.986	454.675	316.795	316.444	455.026	549.41	537.986	415.191	411.783	541.393	714.236	709.439	253.05	244.919	717.57
529.4	512.16	506.982	423.803	423.761	507.024	412.872	422.152	321.46	321.34	422.272	441.346	424.209	316.621	316.413	424.418	531.878	513.037	414.171	411.452	515.757	630.795	622.993	250.207	243.991	629.209
529.3	470.912	489.773	423.745	423.719	489.798	403.146	399.691	321.186	321.113	399.764	388.088	398.38	316.516	316.395	398.501	499.294	491.416	413.361	411.209	493.568	516.954	544.442	248.043	243.334	549.151
529.2	470.731	475	423.693	423.678	475.015	374.898	381.049	321.007	320.963	381.093	366.459	377.261	316.451	316.382	377.33	497.915	473.064	412.662	410.969	474.757	406.832	476.193	246.477	242.94	479.729
529.1	487.054	462.679	423.631	423.622	462.688	348.273	365.933	320.913	320.887	365.958	335.825	360.555	316.416	316.377	360.593	476.144	458.027	412.113	410.789	459.35	376.921	419.003	245.25	242.618	421.635
529	402.546	452.773	423.608	423.603	452.778	347.439	353.932	320.829	320.814	353.947	341.975	347.722	316.392	316.371	347.743	458.291	445.969	411.685	410.658	446.995	356.754	372.677	244.285	242.343	374.619
528.9	427.114	444.986	423.603	423.6	444.989	328.356	344.689	320.801	320.793	344.698	333.598	338.138	316.378	316.366	338.149	413.106	436.562	411.441	410.652	437.351	337.516	336.297	243.534	242.114	337.717
528.8	438.962	438.97	423.588	423.586	438.971	325.036	337.748	320.786	320.781	337.753	338.745	331.162	316.367	316.361	331.168	428.895	429.331	411.204	410.601	429.933	293.285	308.594	243.02	241.991	309.623
528.7	433.858	434.436	423.578	423.577	434.437	324.424	332.599	320.773	320.771	332.601	321.863	326.214	316.362	316.359	326.217	417.595	423.891	411.04	410.582	424.35	276.427	288.023	242.648	241.908	288.762
528.6	408.876	431.1	423.565	423.564	431.101	343.546	328.801	320.709	320.707	328.803	328.981	322.783	316.358	316.356	322.785	430.963	419.812	410.871	410.526	420.158	302.425	273.037	242.29	241.763	273.564
528.5	427.959	433.104	427.959	427.959	433.104	333.337	326.115	320.673	320.672	326.115	328.279	320.46	316.354	316.353	320.461	413.618	416.916	410.776	410.517	417.175	290.167	262.428	242.018	241.646	262.8
528.4	404.087	407.535	404.087	404.087	407.536	322.473	324.274	320.668	320.667	324.275	299.03	318.92	316.349	316.349	318.921	416.578	414.832	410.692	410.5	415.024	257.784	255.141	241.868	241.607	255.401
528.3	427.485	429.754	427.485	427.485	429.754	306.192	308.539	306.192	306.192	308.54	321.737	323.315	321.737	321.737	323.315	431.129	413.323	410.585	410.443	413.465	254.606	250.215	241.757	241.576	250.395
528.2	442.254	443.723	442.254	442.254	443.723	322.497	323.997	322.497	322.497	323.997	300.773	301.722	300.773	300.773	301.722	429.577	412.284	410.495	410.39	412.388	271.76	246.909	241.628	241.504	247.033
528.1	408.151	409.088	408.151	408.151	409.088	320.846	321.788	320.846	320.846	321.788	316.523	317.082	316.523	316.523	317.082	416.743	411.595	410.449	410.373	411.67	230.022	244.792	241.561	241.476	244.876
528	425.835	426.421	425.835	425.835	426.421	327.887	328.471	327.887	327.887	328.471	304.875	305.198	304.875	304.875	305.198	407.348	411.14	410.419	410.365	411.195	253.791	243.44	241.504	241.446	243.498
527.9	400.229	400.589	400.229	400.229	400.589	303.873	304.228	303.873	303.873	304.228	290.34	290.523	290.34	290.34	290.523	407.003	407.489	407.042	407.003	407.528	255.451	242.588	241.451	241.413	242.627
527.8	414.38	414.598	414.38	414.38	414.598	319.211	319.423	319.211	319.211	319.423	293.139	293.24	293.139	293.139	293.24	430.973	431.272	431.001	430.973	431.3	245.602	242.082	241.428	241.403	242.108
527.7	394.271	394.401	394.271	394.271	394.401	319.888	320.012	319.888	319.888	320.012	325.319	325.374	325.319	325.319	325.374	423.303	423.484	423.323	423.303	423.504	246.474	241.776	241.407	241.391	241.792
527.6	394.246	394.322	394.246	394.246	394.322	322.907	322.979	322.907	322.907	322.979	322.053	322.082	322.053	322.053	322.082	403.592	403.7	403.606	403.592	403.714	239.343	241.6	241.397	241.386	241.611
527.5	422.488	422.532	422.488	422.488	422.532	316.019	316.06	316.019	316.019	316.06	280.544	280.559	280.544	280.544	280.559	388.542	388.606	388.552	388.542	388.615	275.491	241.42	241.311	241.304	241.427
527.4	423.382	423.406	423.382	423.382	423.406	311.608	311.631	311.608	311.608	311.631	288.298	288.306	288.298	288.298	288.306	427.843	427.88	427.85	427.843	427.887	247.747	241.351	241.292	241.288	241.355
527.3	404.462	404.476	404.462	404.462	404.476	301.75	301.762	301.75	301.75	301.762	295.793	295.797	295.793	295.793	295.797	407.895	407.916	407.9	407.895	407.921	247.168	241.307	241.277	241.274	241.31
527.2	425.572	425.579	425.572	425.572	425.579	298.681	298.688	298.681	298.681	298.688	284.56	284.562	284.56	284.56	284.562	401.423	401.435	401.426	401.423	401.438	245.851	241.28	241.265	241.263	241.281
527.1	409.923	409.927	409.923	409.923	409.927	326.208	326.212	326.208	326.208	326.212	286.477	286.478	286.477	286.477	286.478	392.675	392.682	392.677	392.675	392.684	250.674	241.249	241.241	241.24	241.25
527	395.032	395.034	395.032	395.032	395.034	304.095	304.097	304.095	304.095	304.097	291.504	291.504	291.504	291.504	291.504	409.996	410	409.998	409.996	410.001	231.014	241.22	241.216	241.216	241.221
526.9	419.098	419.099	419.098	419.098	419.099	341.749	341.75	341.749	341.749	341.75	299.879	299.879	299.879	299.879	299.879	410.73	410.732	410.731	410.73	410.733	252.788	241.19	241.188	241.188	241.19
526.8	405.528	405.529	405.528	405.528	405.529	310.702	310.702	310.702	310.702	310.702	300.664	300.664	300.664	300.664	300.664	426.681	426.682	426.682	426.681	426.683	260.439	241.143	241.142	241.142	241.143
526.7	395.413	395.413	395.413	395.413	395.413	310.114	310.114	310.114	310.114	310.114	278.733	278.733	278.733	278.733	278.733	440.973	440.974	440.973	440.973	440.974	236.212	241.13	241.13	241.13	241.13
526.6	422.716	422.716	422.716	422.716	422.716	340.794	340.794	340.794	340.794	340.794	280.342	280.342	280.342	280.342	280.342	444.71	444.71	444.71	444.71	444.711	242.824	241.126	241.126	241.126	241.126
526.5	430.438	430.438	430.438	430.438	430.438	312.511	312.511	312.511	312.511	312.511	302.114	302.114	302.114	302.114	302.114	402.911	402.911	402.911	402.911	402.911	244.341	244.341	244.341	244.341	244.341
526.4	413.979	413.979	413.979	413.979	413.979	337.729	337.729	337.729	337.729	337.729	297.803	297.803	297.803	297.803	297.803	402.066	402.066	402.066	402.066	402.066	258.371	258.371	258.371	258.371	258.371
526.3	406.58	406.58	406.58	406.58	406.58	333.633	333.633	333.633	333.633	333.633	285.957	285.957	285.957	285.957	285.957	392.329	392.329	392.329	392.329	392.329	241.932	241.932	241.932	241.932	241.932
526.2	398.797	398.797	398.797	398.797	398.797	333.041	333.041	333.041	333.041	333.041	303.049	303.049	303.049	303.049	303.049	393.693	393.693	393.693	393.693	393.693	247.159	247.159	247.159	247.159	247.159
526.1	405.418	405.418	405.418	405.418	405.418	328.029	328.029	328.029	328.029	328.029	319.247	319.247	319.247	319.247	319.247	437.477	437.477	437.477	437.477	437.477	229.048	229.048	229.048	229.048	229.048
526	405.156	405.156	405.156	405.156	405.156	329.54	329.54	329.54	329.54	329.54	303.656	303.656	303.656	303.656	303.656	435.801	435.801	435.801	435.801	435.801	234.618	234.618	234.618	234.618	234.618

## Sheet: Figure 3c
B.E.	O1s:CPS	O1s:O 1s	O1s:O 1s	O1s:O 1s	Background	Envelope	O1s:CPS	O1s:O 1s	O1s:O 1s	O1s:O 1s	Background	Envelope	O1s:CPS	O1s:O 1s	O1s:O 1s	O1s:O 1s	Background	Envelope	O1s:CPS	O1s:O 1s	O1s:O 1s	O1s:O 1s	Background	Envelope	O1s:CPS	O1s:O 1s	O1s:O 1s	O1s:O 1s	Background	Envelope
537	360.752	360.752	360.752	360.753	360.752	360.753	401.245	401.245	401.245	401.245	401.245	401.245	328.23	328.23	328.23	328.23	328.23	328.23	519.256	519.256	519.256	519.256	519.256	519.256	314.224	314.224	314.224	314.245	314.224	314.245
536.9	351.85	351.85	351.85	351.852	351.85	351.852	402.749	402.749	402.749	402.749	402.749	402.749	356.661	356.661	356.661	356.661	356.661	356.661	546.471	546.471	546.471	546.471	546.471	546.471	319.295	319.295	319.295	319.325	319.295	319.325
536.8	348.207	348.207	348.207	348.21	348.207	348.21	401.513	401.513	401.513	401.513	401.513	401.513	353.59	353.59	353.59	353.591	353.59	353.591	526.284	526.284	526.284	526.284	526.284	526.284	356.334	356.334	356.334	356.375	356.334	356.375
536.7	310.784	310.784	310.784	310.788	310.784	310.788	404.762	404.762	404.762	404.762	404.762	404.762	316.375	316.375	316.375	316.376	316.375	316.376	514.561	514.561	514.561	514.561	514.561	514.561	356.354	356.354	356.354	356.411	356.354	356.411
536.6	303.105	303.105	303.105	303.112	303.105	303.112	387.545	387.545	387.545	387.545	387.545	387.545	305.144	305.144	305.144	305.146	305.144	305.146	541.033	541.033	541.033	541.033	541.033	541.033	340.677	340.677	340.677	340.754	340.677	340.754
536.5	313.795	313.795	313.795	313.806	313.795	313.806	392.203	392.203	392.203	392.203	392.203	392.203	316.214	316.214	316.214	316.217	316.214	316.217	535.267	535.267	535.267	535.267	535.267	535.267	351.094	351.094	351.094	351.198	351.094	351.198
536.4	351.041	351.041	351.041	351.058	351.041	351.058	385.728	385.728	385.728	385.728	385.728	385.728	334.725	334.725	334.725	334.729	334.725	334.729	488.759	488.759	488.759	488.759	488.759	488.759	334.785	334.785	334.785	334.925	334.785	334.925
536.3	329.661	329.661	329.661	329.686	329.661	329.686	365.297	365.297	365.297	365.297	365.297	365.297	329.599	329.599	329.599	329.606	329.599	329.606	454.966	454.966	454.967	454.966	454.966	454.967	321.427	321.427	321.427	321.615	321.427	321.615
536.2	325.84	325.84	325.84	325.878	325.84	325.878	366.597	366.597	366.597	366.597	366.597	366.597	330.933	330.933	330.933	330.944	330.933	330.944	467.755	467.755	467.756	467.755	467.755	467.756	316.838	316.838	316.838	317.087	316.838	317.087
536.1	356.13	356.13	356.13	356.187	356.13	356.187	344.076	344.076	344.076	344.076	344.076	344.076	318.649	318.649	318.649	318.666	318.649	318.666	424.798	424.798	424.799	424.798	424.798	424.799	308.217	308.217	308.217	308.545	308.217	308.545
536	350.545	350.545	350.545	350.629	350.545	350.629	343.54	343.54	343.54	343.54	343.54	343.54	339.593	339.593	339.593	339.62	339.593	339.62	428.474	428.474	428.476	428.474	428.474	428.476	304.452	304.452	304.452	304.882	304.452	304.882
535.9	329.172	329.172	329.172	329.295	329.172	329.295	353.999	353.999	353.999	353.999	353.999	353.999	311.474	311.474	311.474	311.515	311.474	311.515	406.866	406.866	406.869	406.866	406.866	406.869	281.303	281.303	281.303	281.863	281.303	281.863
535.8	329.735	329.735	329.735	329.913	329.735	329.913	353.388	353.388	353.388	353.388	353.388	353.388	339.162	339.162	339.162	339.224	339.162	339.224	430.912	430.912	430.917	430.912	430.912	430.917	278.875	278.875	278.875	279.599	278.875	279.599
535.7	322.715	322.715	322.715	322.97	322.715	322.97	364.386	364.386	364.386	364.386	364.386	364.386	316.454	316.454	316.454	316.547	316.454	316.547	425.17	425.17	425.178	425.17	425.17	425.178	271.797	271.797	271.797	272.729	271.797	272.729
535.6	341.587	341.587	341.587	341.947	341.587	341.947	374.878	374.878	374.878	374.878	374.878	374.878	329.102	329.102	329.102	329.24	329.102	329.24	427.215	427.215	427.226	427.215	427.215	427.226	289.767	289.767	289.767	290.958	289.767	290.958
535.5	335.746	335.746	335.746	336.25	335.746	336.25	384.408	384.408	384.408	384.408	384.408	384.408	324.686	324.686	324.686	324.889	324.686	324.889	431.617	431.617	431.634	431.617	431.617	431.634	278.912	278.912	278.912	280.421	278.912	280.421
535.4	331.761	331.761	331.761	332.458	331.761	332.459	376.581	376.581	376.581	376.581	376.581	376.581	321.833	321.833	321.833	322.127	321.833	322.127	424.251	424.251	424.276	424.251	424.251	424.276	263.852	263.852	263.852	265.755	263.852	265.755
535.3	342.89	342.89	342.89	343.846	342.89	343.846	348.115	348.115	348.115	348.115	348.115	348.115	314.851	314.851	314.851	315.272	314.851	315.272	429.338	429.338	429.374	429.338	429.338	429.374	288.532	288.532	288.532	290.916	288.532	290.916
535.2	340.362	340.362	340.362	341.658	340.362	341.658	360.037	360.037	360.037	360.037	360.037	360.037	317.54	317.54	317.54	318.136	317.54	318.136	450.535	450.535	450.587	450.535	450.535	450.587	268.236	279.123	279.123	282.085	279.123	282.085
535.1	345.065	345.065	345.065	346.8	345.065	346.8	379.018	379.018	379.018	379.018	379.018	379.018	309.216	309.216	309.216	310.049	309.216	310.049	436.141	436.141	436.215	436.141	436.141	436.215	280.678	279.12	279.12	282.776	279.12	282.776
535	344.741	344.741	344.741	347.038	344.741	347.038	373.208	373.208	373.208	373.208	373.208	373.208	332.144	332.144	332.144	333.293	332.144	333.293	440.612	440.612	440.718	440.612	440.612	440.718	274.265	279.108	279.108	283.598	279.108	283.598
534.9	356.905	356.905	356.905	359.91	356.905	359.91	387.893	387.893	387.893	387.893	387.893	387.894	296.995	296.995	296.995	298.566	296.995	298.566	444.241	444.241	444.39	444.241	444.241	444.39	280.988	279.104	279.104	284.571	279.104	284.571
534.8	287.931	287.931	287.932	291.821	287.931	291.821	387.85	387.85	387.851	387.85	387.85	387.851	313.898	313.898	313.898	316.016	313.898	316.016	448.547	448.547	448.756	448.547	448.547	448.756	295.951	279.064	279.064	285.671	279.064	285.671
534.7	320.35	320.35	320.351	325.327	320.35	325.328	379.106	379.106	379.107	379.106	379.106	379.107	316.617	316.617	316.617	319.434	316.617	319.434	399.45	399.45	399.74	399.45	399.45	399.74	288.415	279.043	279.043	286.984	279.043	286.984
534.6	307.994	317.981	317.983	324.269	317.981	324.271	376.04	376.04	376.042	376.04	376.04	376.042	296.536	311.657	311.657	315.364	311.657	315.365	443.716	443.716	444.116	443.716	443.716	444.116	279.494	279.041	279.042	288.509	279.041	288.51
534.5	325.596	317.981	317.985	325.825	317.981	325.829	370.416	370.416	370.42	370.416	370.416	370.42	321.812	311.658	311.659	316.473	311.658	316.474	422.116	422.116	422.662	422.116	422.116	422.662	286.351	279.024	279.025	290.221	279.024	290.222
534.4	342.819	317.983	317.99	327.643	317.983	327.649	373.897	373.897	373.904	373.897	373.897	373.904	321.97	311.659	311.661	317.826	311.659	317.828	425.01	424.984	425.723	424.984	424.984	425.723	257.464	278.974	278.975	292.126	278.974	292.127
534.3	349.941	317.986	317.997	329.735	317.986	329.746	363.148	367.703	367.714	367.703	367.703	367.714	315.831	311.659	311.663	319.458	311.659	319.462	427.826	424.981	425.973	424.981	424.98	425.973	261.187	278.933	278.934	294.259	278.933	294.261
534.2	323.935	317.986	318.005	332.081	317.986	332.101	366.082	367.701	367.718	367.701	367.701	367.718	332.314	311.662	311.668	321.393	311.662	321.399	438.328	424.964	426.289	424.965	424.964	426.29	294.478	278.896	278.9	296.607	278.896	296.611
534.1	343.482	317.988	318.021	334.658	317.988	334.691	376.333	367.689	367.717	367.689	367.689	367.717	330.993	311.664	311.675	323.628	311.664	323.639	447.95	424.935	426.689	424.94	424.935	426.695	269.971	278.875	278.882	299.176	278.875	299.183
534	347.818	317.99	318.045	337.416	317.99	337.471	360.291	367.679	367.723	367.679	367.679	367.724	339.624	311.667	311.686	326.161	311.667	326.181	439.614	424.916	427.218	424.942	424.916	427.245	266.557	278.846	278.859	301.926	278.846	301.939
533.9	321.446	317.991	318.08	340.286	317.99	340.377	385.193	367.656	367.724	367.656	367.655	367.725	334.655	311.669	311.703	328.973	311.669	329.007	441.372	424.896	427.892	424.99	424.895	427.988	281.777	278.84	278.863	304.844	278.84	304.867
533.8	339.216	317.992	318.137	343.179	317.992	343.325	376.236	367.644	367.751	367.644	367.644	367.752	359.847	311.675	311.733	332	311.674	332.059	480.123	424.827	428.693	425.11	424.826	428.979	278.425	278.839	278.88	307.874	278.839	307.915
533.7	358.54	317.996	318.224	345.979	317.995	346.21	365.874	367.643	367.804	367.642	367.641	367.805	356.161	311.68	311.779	335.161	311.679	335.26	430.483	424.821	429.768	425.513	424.818	430.466	284.824	278.825	278.897	310.948	278.825	311.02
533.6	338.836	317.999	318.355	348.561	317.996	348.922	363.79	367.639	367.88	367.636	367.636	367.883	330.304	311.682	311.846	338.346	311.681	338.512	434.01	424.812	431.087	426.154	424.807	432.44	305.194	278.763	278.887	313.96	278.763	314.084
533.5	348.707	318.003	318.551	350.798	317.998	351.354	383.369	367.619	367.976	367.615	367.615	367.981	325.798	311.684	311.951	341.421	311.683	341.691	457.36	424.775	432.667	426.757	424.766	434.667	312.518	278.684	278.894	316.874	278.684	317.084
533.4	375.323	318.011	318.837	352.57	318.003	353.413	333.947	367.577	368.098	367.57	367.569	368.105	317.076	311.686	312.115	344.24	311.683	344.675	457.9	424.739	434.578	426.883	424.724	436.752	297.507	278.64	278.989	319.653	278.64	320.002
533.3	350.371	318.019	319.25	353.744	318.005	355.003	359.9	367.571	368.32	367.559	367.559	368.332	337.171	311.692	312.366	346.646	311.686	347.332	461.133	424.704	436.871	426.379	424.678	438.597	301.595	278.586	279.154	322.17	278.586	322.738
533.2	357.297	318.033	319.834	354.27	318.008	356.122	367.116	367.579	368.639	367.559	367.558	368.66	334.409	311.699	312.742	348.478	311.689	349.541	460.719	424.675	439.586	425.633	424.633	440.628	316.411	278.497	279.406	324.331	278.497	325.239
533.1	361.434	318.055	320.643	354.116	318.011	356.792	366.576	367.59	369.072	367.558	367.557	369.106	346.733	311.711	313.296	349.639	311.692	351.261	437.92	424.685	442.786	425.074	424.616	443.313	310.394	278.423	279.847	326.099	278.423	327.524
533	349.543	318.088	321.757	353.292	318.014	357.11	377.238	367.598	369.637	367.544	367.544	369.691	356.555	311.731	314.103	350.054	311.697	352.493	464.112	424.677	446.439	424.735	424.566	446.718	291.326	278.393	280.587	327.42	278.392	329.614
532.9	367.987	318.142	323.249	351.848	318.017	357.205	365.878	367.627	370.394	367.542	367.542	370.481	358.382	311.761	315.244	349.649	311.702	353.25	463.554	424.692	450.594	424.568	424.517	450.82	326.38	278.281	281.607	328.149	278.28	331.478
532.8	339.791	318.225	325.201	349.853	318.019	357.242	381.045	367.658	371.352	367.524	367.523	371.486	344.012	311.807	316.827	348.495	311.706	353.718	464.511	424.742	455.252	424.479	424.466	455.54	318.258	278.188	283.137	328.36	278.186	333.312
532.7	340.167	318.355	327.738	347.445	318.02	357.498	370.466	367.728	372.59	367.52	367.519	372.8	345.416	311.882	318.983	346.669	311.71	354.115	465.655	424.839	460.392	424.417	424.414	460.82	340.224	278.045	285.268	327.91	278.041	335.141
532.6	327.087	318.557	330.927	344.751	318.021	358.192	360.618	367.829	374.114	367.51	367.51	374.434	355.754	312.001	321.88	344.271	311.714	354.724	473.344	425.002	465.964	424.353	424.353	466.613	317.702	277.957	288.298	326.975	277.948	337.335
532.5	343.88	318.868	334.856	341.898	318.023	359.576	387.209	367.966	375.97	367.484	367.483	376.453	387.999	312.194	325.661	341.461	311.723	355.871	466.063	425.274	471.913	424.3	424.3	472.887	348.613	277.802	292.322	325.459	277.782	340.019
532.4	379.391	319.334	339.603	339.007	318.027	361.89	409.194	368.145	378.145	367.427	367.427	378.863	382.29	312.492	330.476	338.395	311.73	357.902	458.517	425.706	478.139	424.257	424.257	479.589	331.468	277.699	297.688	323.49	277.656	343.564
532.3	393.127	320.03	345.144	336.185	318.033	365.293	377.807	368.469	380.743	367.413	367.413	381.799	356.836	312.945	336.458	335.217	311.735	361.149	507.723	426.27	484.43	424.152	424.152	486.548	351.367	277.572	304.569	321.067	277.484	348.241
532.2	388.342	321.04	351.437	333.51	318.038	369.911	387.33	368.916	383.672	367.386	367.386	385.202	379.373	313.627	343.738	332.068	311.743	365.948	497.532	427.123	490.689	424.059	424.059	493.752	365.885	277.452	313.14	318.29	277.277	354.329
532.1	397.517	322.475	358.346	331.041	318.044	375.775	388.465	369.543	386.912	367.358	367.357	389.099	375.643	314.638	352.285	329.053	311.75	372.477	467.803	428.364	496.748	424.004	424.004	501.109	374.439	277.393	323.52	315.239	277.049	362.054
532	390.506	324.509	365.621	328.815	318.049	382.847	424.706	370.363	390.323	367.28	367.28	393.407	364.979	316.116	361.992	326.25	311.755	380.847	498.849	430.038	502.325	423.909	423.909	508.454	386.711	277.446	335.672	311.989	276.792	371.523
531.9	392.527	327.308	372.935	326.853	318.055	390.987	425.212	371.484	393.834	367.202	367.201	398.117	386.148	318.226	372.62	323.728	311.763	391.048	504.499	432.297	507.241	423.808	423.808	515.73	372.68	277.784	349.449	308.69	276.567	382.788
531.8	404.217	331.086	379.863	325.164	318.061	399.99	405.898	373.025	397.312	367.149	367.149	403.187	406.02	321.178	383.76	321.505	311.774	402.895	542.756	435.252	511.249	423.658	423.658	522.843	392.689	278.494	364.329	305.33	276.295	395.563
531.7	409.45	336.15	385.957	323.729	318.068	409.701	397.984	375.038	400.553	367.107	367.107	408.483	413.584	325.235	394.801	319.584	311.785	416.05	521.974	439.15	514.247	423.534	423.534	529.863	414.09	279.844	379.604	301.976	275.972	409.48
531.6	437.517	342.724	390.707	322.533	318.077	419.81	413.781	377.618	403.317	367.044	367.044	413.891	431.258	330.722	405.039	317.965	311.798	430.13	547.394	444.088	516.033	423.377	423.377	536.743	427.025	282.276	394.323	298.699	275.618	424.061
531.5	424.868	351.107	393.745	321.548	318.084	430.231	406.145	380.852	405.46	366.991	366.991	419.321	434.639	337.936	413.707	316.626	311.811	444.647	557.879	450.3	516.534	423.208	423.208	543.626	429.418	286.375	407.404	295.559	275.258	438.822
531.4	402.161	361.612	394.829	320.752	318.091	441.012	418.979	384.852	406.759	366.921	366.921	424.69	450.973	347.207	419.991	315.534	311.826	459.079	543.144	457.909	515.712	423.057	423.057	550.564	451.101	292.992	417.662	292.557	274.846	453.519
531.3	459.543	374.376	393.761	320.125	318.101	452.061	456.338	389.602	407.122	366.8	366.8	429.925	482.852	358.856	423.35	314.661	311.845	473.178	576.94	467.063	513.575	422.863	422.863	557.776	490.299	303.131	424.051	289.668	274.341	468.167
531.2	457.352	389.553	390.741	319.632	318.111	463.705	457.31	395.236	406.497	366.677	366.677	435.056	490.66	373.167	423.475	313.982	311.864	486.895	565.927	477.762	510.274	422.682	422.682	565.353	455.06	318.378	426.044	287.069	273.918	483.656
531.1	466.844	407.085	386.012	319.252	318.122	476.104	437.298	401.736	405.018	366.582	366.582	440.172	492.585	390.161	420.351	313.455	311.884	500.2	563.474	490.057	505.937	422.504	422.504	573.49	499.534	340.277	423.099	284.586	273.389	501.184
531	491.971	426.637	379.936	318.964	318.135	489.268	439.424	409.017	402.706	366.483	366.483	445.24	506.655	409.718	414.218	313.054	311.905	513.18	564.061	503.674	500.742	422.326	422.326	582.09	511.133	370.509	415.648	282.3	272.832	522.793
530.9	498.592	447.725	373.029	318.75	318.148	503.208	456.011	416.891	399.748	366.362	366.362	450.277	541.041	431.45	405.72	312.763	311.93	526.073	567.471	518.343	494.887	422.143	422.143	591.087	547.259	410.978	404.335	280.13	272.189	551.065
530.8	509.444	469.461	365.734	318.595	318.162	517.466	444.779	425.149	396.351	366.256	366.256	455.244	573.261	454.637	395.601	312.554	311.958	538.875	600.149	533.498	488.548	421.918	421.918	600.128	602.851	462.585	390.119	278.021	271.414	587.896
530.7	541.563	490.762	358.481	318.487	318.178	531.372	474.026	433.398	392.673	366.11	366.11	459.962	521.218	478.107	384.619	312.402	311.981	551.166	623.684	548.498	481.942	421.664	421.664	608.776	642.533	525.645	374.176	276.012	270.545	634.744
530.6	527.338	510.229	351.593	318.41	318.194	543.845	467.099	441.276	388.948	365.973	365.973	464.251	568.734	500.479	373.508	312.303	312.009	562.272	598.805	562.618	475.323	421.44	421.44	616.501	711.559	598.798	357.545	274.001	269.511	691.321
530.5	555.72	526.516	345.322	318.362	318.211	553.777	472.492	448.276	385.318	365.829	365.829	467.765	560.556	520.166	362.873	312.239	312.036	571.206	622.421	574.935	468.8	421.187	421.187	622.548	748.439	678.471	341.271	272.046	268.389	755.01
530.4	584.326	538.38	339.807	318.334	318.231	560.059	460.255	454.008	381.928	365.701	365.701	470.235	552.161	535.383	353.13	312.2	312.062	576.59	622.712	584.607	462.544	420.933	420.933	626.218	822.083	758.838	325.972	270.054	267.092	820.68
530.3	593.74	544.544	335.084	318.322	318.251	561.447	482.708	457.909	378.818	365.543	365.543	471.185	590.118	544.87	344.542	312.185	312.092	577.413	636.701	590.96	456.638	420.66	420.66	626.938	895.22	832.093	312.091	268.004	265.62	880.947
530.2	582.297	544.709	331.176	318.318	318.27	557.663	449.909	459.87	376.101	365.428	365.428	470.542	583.845	547.733	337.24	312.184	312.122	572.914	641.872	593.364	451.167	420.381	420.381	624.149	934.298	889.602	299.917	265.956	264.053	927.368
530.1	516.297	538.784	328.003	318.317	318.285	548.534	488.272	459.482	373.709	365.262	365.262	467.929	563.803	543.687	331.214	312.19	312.149	562.793	647.418	591.79	446.172	420.095	420.095	617.868	925.171	923.331	289.589	264.013	262.504	951.926
530	517.106	527.183	325.482	318.32	318.3	534.386	434.237	457.03	371.74	365.169	365.169	463.601	548.374	532.952	326.362	312.201	312.175	547.166	615.457	586.152	441.721	419.849	419.849	608.025	931.348	928.672	280.968	262.128	260.937	949.894
529.9	486.527	511.108	323.544	318.325	318.312	516.354	458.761	452.484	370.086	365.042	365.042	457.528	521.54	516.745	322.551	312.215	312.197	527.116	608.899	577.09	437.78	419.61	419.61	595.26	930.954	903.759	273.907	260.299	259.367	919.231
529.8	476.076	491.748	322.067	318.332	318.323	495.501	465.117	446.279	368.713	364.907	364.907	450.085	512.395	496.515	319.642	312.23	312.219	503.949	567.227	565.09	434.377	419.424	419.424	580.043	846.844	852.98	268.341	258.714	257.99	864.055
529.7	462.512	470.533	320.966	318.34	318.334	473.171	452.841	438.829	367.624	364.788	364.788	441.666	484.325	473.864	317.47	312.245	312.238	479.103	522.318	551.139	431.486	419.294	419.294	563.332	829.426	782.826	263.879	257.212	256.651	790.614
529.6	480.494	448.815	320.172	318.349	318.346	450.645	418.041	430.655	366.795	364.716	364.716	432.735	436.151	450.372	315.872	312.256	312.252	453.996	542.987	535.933	428.992	419.138	419.138	545.787	714.669	702.067	260.529	256.009	255.578	707.448
529.5	471.493	427.716	319.602	318.359	318.357	428.963	427.745	422.153	366.136	364.63	364.63	423.659	444.581	427.453	314.725	312.268	312.266	429.915	508.956	520.399	426.926	419.025	419.025	528.3	619.77	619.142	258.052	255.053	254.725	622.798
529.4	426.465	408.1	319.2	318.366	318.365	408.936	401.415	413.778	365.654	364.58	364.58	414.852	430.598	406.118	313.921	312.28	312.279	407.762	516.631	505.19	425.182	418.901	418.901	511.47	576.632	540.776	256.165	254.219	253.971	543.219
529.3	380.534	390.478	318.922	318.37	318.37	391.031	365.152	405.863	365.335	364.58	364.58	406.619	373.953	387.029	313.366	312.286	312.285	388.111	486.117	490.899	423.766	418.817	418.817	495.849	468.995	471.509	254.892	253.654	253.467	473.121
529.2	374.956	375.241	318.732	318.374	318.374	375.6	396.85	398.568	365.06	364.536	364.536	399.093	347.092	370.601	312.987	312.29	312.289	371.299	460.157	477.909	422.632	418.765	418.765	481.776	403.68	413.566	254.023	253.255	253.115	414.615
529.1	340.706	362.377	318.605	318.376	318.375	362.607	405.034	392.034	364.84	364.481	364.481	392.393	361.17	356.88	312.737	312.295	312.295	357.323	489.841	466.388	421.672	418.675	418.675	469.385	342.62	367.459	253.474	253.009	252.905	368.131
529	336.619	351.777	318.522	318.377	318.377	351.922	401.432	386.394	364.674	364.431	364.431	386.636	352.325	345.714	312.575	312.299	312.299	345.99	462.652	456.46	420.922	418.62	418.62	458.762	311.853	332.062	253.116	252.844	252.767	332.488
528.9	335.009	343.341	318.468	318.378	318.378	343.431	399.957	381.586	364.544	364.383	364.383	381.747	324.596	336.856	312.47	312.3	312.3	337.025	445.577	448.148	420.34	418.586	418.586	449.902	286.259	306.142	252.899	252.745	252.689	306.409
528.8	341.457	336.698	318.435	318.38	318.38	336.753	361.913	377.669	364.486	364.38	364.38	377.775	318.72	330.031	312.403	312.301	312.301	330.133	464.754	441.236	419.852	418.527	418.527	442.561	290.447	287.607	252.725	252.641	252.6	287.772
528.7	348.573	331.592	318.415	318.382	318.382	331.625	348.734	374.454	364.427	364.358	364.358	374.522	317.768	324.88	312.362	312.301	312.301	324.941	453.731	435.7	419.476	418.483	418.483	436.693	274.453	274.858	252.621	252.579	252.549	274.961
528.6	320.215	327.773	318.401	318.382	318.382	327.793	369.122	371.92	364.396	364.352	364.352	371.964	314.594	321.062	312.337	312.302	312.302	321.098	445.719	431.281	419.187	418.449	418.449	432.021	278.633	266.352	252.529	252.509	252.488	266.415
528.5	313.968	324.939	318.394	318.382	318.382	324.95	371.189	369.927	364.37	364.343	364.343	369.955	326.358	318.292	312.324	312.303	312.303	318.312	454.026	427.857	418.949	418.404	418.404	428.403	257.474	260.842	252.499	252.491	252.476	260.881
528.4	322.995	322.888	318.389	318.383	318.383	322.895	360.776	368.404	364.355	364.338	364.338	368.421	325.636	316.332	312.316	312.305	312.305	316.344	446.735	425.217	418.768	418.368	418.368	425.617	245.662	257.399	252.473	252.471	252.46	257.423
528.3	318.185	321.238	318.189	318.185	318.185	321.241	361.049	363.967	361.06	361.049	361.049	363.978	297.227	314.972	312.313	312.306	312.306	314.979	429.892	423.257	418.644	418.353	418.353	423.547	231.76	255.245	252.419	252.42	252.412	255.26
528.2	329.468	331.498	329.47	329.468	329.468	331.5	355.848	357.913	355.854	355.848	355.848	357.919	314.056	315.789	314.059	314.056	314.056	315.792	416.081	421.807	418.56	418.351	418.351	422.016	222.305	253.925	252.345	252.347	252.342	253.934
528.1	345.057	346.389	345.058	345.057	345.057	346.39	349.651	351.093	349.655	349.651	349.651	351.097	302.231	303.336	302.233	302.231	302.231	303.338	405.258	420.739	418.483	418.334	418.334	420.889	248.728	253.198	252.335	252.337	252.333	253.203
528	319.029	319.889	319.03	319.029	319.029	319.89	370.532	371.524	370.534	370.532	370.532	371.526	311.544	312.238	311.545	311.544	311.544	312.239	450.77	419.944	418.399	418.293	418.293	420.05	269.136	252.751	252.295	252.297	252.294	252.755
527.9	300.502	301.048	300.502	300.502	300.502	301.048	383.244	383.919	383.245	383.244	383.244	383.92	314.643	315.072	314.644	314.643	314.643	315.073	429.272	419.396	418.354	418.279	418.279	419.47	266.602	252.498	252.261	252.262	252.26	252.5
527.8	327.674	328.016	327.674	327.674	327.674	328.016	343.903	344.354	343.904	343.903	343.903	344.355	315.159	315.42	315.159	315.159	315.159	315.42	409.193	419.014	418.32	418.268	418.268	419.066	244.56	252.362	252.243	252.244	252.242	252.364
527.7	342.85	343.061	342.85	342.85	342.85	343.061	371.899	372.198	371.899	371.899	371.899	372.198	323.276	323.431	323.276	323.276	323.276	323.432	387.456	418.72	418.265	418.229	418.229	418.756	260.725	252.281	252.223	252.223	252.222	252.282
527.6	329.464	329.591	329.464	329.464	329.464	329.591	363.332	363.526	363.332	363.332	363.332	363.526	330.045	330.136	330.045	330.045	330.045	330.136	423.735	418.542	418.247	418.222	418.222	418.566	273.789	252.2	252.172	252.173	252.172	252.201
527.5	326.11	326.186	326.11	326.11	326.11	326.186	369.749	369.874	369.749	369.749	369.749	369.875	313.31	313.363	313.31	313.31	313.31	313.363	441.529	418.397	418.209	418.193	418.193	418.414	242.086	252.161	252.149	252.149	252.148	252.162
527.4	302.827	302.872	302.827	302.827	302.827	302.872	344.122	344.201	344.122	344.122	344.122	344.202	330.005	330.035	330.005	330.005	330.005	330.035	420.292	418.32	418.201	418.19	418.19	418.331	236.991	252.119	252.113	252.113	252.113	252.119
527.3	330.67	330.696	330.67	330.67	330.67	330.696	340.343	340.393	340.343	340.343	340.343	340.393	308.375	308.392	308.375	308.375	308.375	308.392	422.182	418.266	418.193	418.185	418.185	418.273	227.153	252.058	252.055	252.055	252.055	252.058
527.2	332.34	332.355	332.34	332.34	332.34	332.355	367.307	367.338	367.307	367.307	367.307	367.338	327.429	327.438	327.429	327.429	327.429	327.438	435.069	418.214	418.169	418.164	418.164	418.219	247.57	252.046	252.044	252.044	252.044	252.046
527.1	315.452	315.46	315.452	315.452	315.452	315.46	382.683	382.702	382.683	382.683	382.683	382.702	316.909	316.914	316.909	316.909	316.909	316.914	405.743	418.178	418.151	418.148	418.148	418.182	240.379	252.018	252.017	252.017	252.017	252.018
527	326.183	326.188	326.183	326.183	326.183	326.188	387.485	387.496	387.485	387.485	387.485	387.496	282.91	282.913	282.91	282.91	282.91	282.913	430.943	418.15	418.134	418.132	418.132	418.152	220.084	251.943	251.943	251.943	251.943	251.943
526.9	341.234	341.236	341.234	341.234	341.234	341.236	378.415	378.422	378.415	378.415	378.415	378.422	308.72	308.721	308.72	308.72	308.72	308.721	411.673	418.135	418.125	418.124	418.124	418.136	215.396	251.858	251.857	251.857	251.857	251.858
526.8	296.742	296.743	296.742	296.742	296.742	296.743	373.21	373.214	373.21	373.21	373.21	373.214	312.927	312.928	312.927	312.927	312.927	312.928	414.028	418.125	418.12	418.119	418.119	418.126	225.304	251.796	251.796	251.796	251.796	251.796
526.7	322.509	322.51	322.509	322.509	322.509	322.51	362.432	362.434	362.432	362.432	362.432	362.434	295.958	295.958	295.958	295.958	295.958	295.958	417.133	418.121	418.118	418.117	418.117	418.122	228.555	251.741	251.741	251.741	251.741	251.741
526.6	297.571	297.571	297.571	297.571	297.571	297.571	352.813	352.814	352.813	352.813	352.813	352.814	307.282	307.282	307.282	307.282	307.282	307.282	440.618	418.091	418.089	418.089	418.089	418.091	267.07	251.706	251.706	251.706	251.706	251.706
526.5	326.929	326.929	326.929	326.929	326.929	326.929	357.797	357.798	357.797	357.797	357.797	357.798	290.179	290.179	290.179	290.179	290.179	290.179	407.206	418.077	418.076	418.075	418.075	418.077	237.419	251.672	251.672	251.672	251.672	251.672
526.4	339.617	339.617	339.617	339.617	339.617	339.617	375.762	375.762	375.762	375.762	375.762	375.762	293.07	293.07	293.07	293.07	293.07	293.07	406.402	406.403	406.402	406.402	406.402	406.403	227.426	251.616	251.616	251.616	251.616	251.616
526.3	326.508	326.508	326.508	326.508	326.508	326.508	352.94	352.94	352.94	352.94	352.94	352.94	312.06	312.06	312.06	312.06	312.06	312.06	412.901	412.901	412.901	412.901	412.901	412.901	243.992	251.598	251.598	251.598	251.598	251.598
526.2	326.038	326.038	326.038	326.038	326.038	326.038	357.746	357.746	357.746	357.746	357.746	357.746	315.22	315.22	315.22	315.22	315.22	315.22	415.157	415.157	415.157	415.157	415.157	415.157	255.644	251.588	251.588	251.588	251.588	251.588
526.1	330.858	330.858	330.858	330.858	330.858	330.858	363.216	363.216	363.216	363.216	363.216	363.216	310.383	310.383	310.383	310.383	310.383	310.383	404.586	404.586	404.586	404.586	404.586	404.586	255.129	255.129	255.129	255.129	255.129	255.129
526	330.767	330.767	330.767	330.767	330.767	330.767	349.557	349.557	349.557	349.557	349.557	349.557	298.424	298.424	298.424	298.424	298.424	298.424	398.723	398.723	398.723	398.723	398.723	398.723	261.333	261.333	261.333	261.333	261.333	261.333

[truncated: 6 more sheets: Figure 3d, Figure 3e, Figure 3f, Figure 4a, Figure 4b, Sheet2]
